# Supplementary material for: Who benefits most? A randomized controlled trial for Parent-implemented social communication intervention for chinese-speaking autistic preschoolers
Source: Mol Autism. 2026 Jul 2;17:29. doi: 10.1186/s13229-026-00725-0 (PMC13335151; doi:10.1186/s13229-026-00725-0)
Supplement: Supplementary file 2 — Supplementary material 2 [file 13229_2026_725_MOESM2_ESM.zip]

Archive with 520 entries (489 files):
- lmemodel_sensitivity_summarized/
- __MACOSX/._lmemodel_sensitivity_summarized
- lmemodel_sensitivity_summarized/NDBI_communication_within/
- __MACOSX/lmemodel_sensitivity_summarized/._NDBI_communication_within
- lmemodel_sensitivity_summarized/NDBI_teaching_within/
- __MACOSX/lmemodel_sensitivity_summarized/._NDBI_teaching_within
- lmemodel_sensitivity_summarized/PSS_anova/
- __MACOSX/lmemodel_sensitivity_summarized/._PSS_anova
- lmemodel_sensitivity_summarized/Mullen_Receptive_T_within/
- __MACOSX/lmemodel_sensitivity_summarized/._Mullen_Receptive_T_within
- lmemodel_sensitivity_summarized/ADOS_SA_raw_anova/
- __MACOSX/lmemodel_sensitivity_summarized/._ADOS_SA_raw_anova
- lmemodel_sensitivity_summarized/MLU_within/
- __MACOSX/lmemodel_sensitivity_summarized/._MLU_within
- lmemodel_sensitivity_summarized/NDBI_engagement_within/
- __MACOSX/lmemodel_sensitivity_summarized/._NDBI_engagement_within
- lmemodel_sensitivity_summarized/.DS_Store
- __MACOSX/lmemodel_sensitivity_summarized/._.DS_Store
- lmemodel_sensitivity_summarized/Socialization_SS_anova/
- __MACOSX/lmemodel_sensitivity_summarized/._Socialization_SS_anova
- lmemodel_sensitivity_summarized/Socialization_SS_within/
- __MACOSX/lmemodel_sensitivity_summarized/._Socialization_SS_within
- lmemodel_sensitivity_summarized/NDBI_engagement_anova/
- __MACOSX/lmemodel_sensitivity_summarized/._NDBI_engagement_anova
- lmemodel_sensitivity_summarized/ADOS_Comparison_within/
- __MACOSX/lmemodel_sensitivity_summarized/._ADOS_Comparison_within
- lmemodel_sensitivity_summarized/Expressive_V_anova/
- __MACOSX/lmemodel_sensitivity_summarized/._Expressive_V_anova
- lmemodel_sensitivity_summarized/Satifactory_anova/
- __MACOSX/lmemodel_sensitivity_summarized/._Satifactory_anova
- lmemodel_sensitivity_summarized/ADOS_SA_raw_within/
- __MACOSX/lmemodel_sensitivity_summarized/._ADOS_SA_raw_within
- lmemodel_sensitivity_summarized/SCS_total_within/
- __MACOSX/lmemodel_sensitivity_summarized/._SCS_total_within
- lmemodel_sensitivity_summarized/Self_efficacy_within/
- __MACOSX/lmemodel_sensitivity_summarized/._Self_efficacy_within
- lmemodel_sensitivity_summarized/Receptive_V_within/
- __MACOSX/lmemodel_sensitivity_summarized/._Receptive_V_within
- lmemodel_sensitivity_summarized/NDBI_communication_anova/
- __MACOSX/lmemodel_sensitivity_summarized/._NDBI_communication_anova
- lmemodel_sensitivity_summarized/NDBI_teaching_anova/
- __MACOSX/lmemodel_sensitivity_summarized/._NDBI_teaching_anova
- lmemodel_sensitivity_summarized/Expressive_V_within/
- __MACOSX/lmemodel_sensitivity_summarized/._Expressive_V_within
- lmemodel_sensitivity_summarized/PSS_within/
- __MACOSX/lmemodel_sensitivity_summarized/._PSS_within
- lmemodel_sensitivity_summarized/Mullen_Expressive_T_within/
- __MACOSX/lmemodel_sensitivity_summarized/._Mullen_Expressive_T_within
- lmemodel_sensitivity_summarized/SCS_total_anova/
- __MACOSX/lmemodel_sensitivity_summarized/._SCS_total_anova
- lmemodel_sensitivity_summarized/ADOS_Comparison_anova/
- __MACOSX/lmemodel_sensitivity_summarized/._ADOS_Comparison_anova
- lmemodel_sensitivity_summarized/MLU_anova/
- __MACOSX/lmemodel_sensitivity_summarized/._MLU_anova
- lmemodel_sensitivity_summarized/Satifactory_within/
- __MACOSX/lmemodel_sensitivity_summarized/._Satifactory_within
- lmemodel_sensitivity_summarized/Self_efficacy_anova/
- __MACOSX/lmemodel_sensitivity_summarized/._Self_efficacy_anova
- lmemodel_sensitivity_summarized/Mullen_Receptive_T_anova/
- __MACOSX/lmemodel_sensitivity_summarized/._Mullen_Receptive_T_anova
- lmemodel_sensitivity_summarized/Mullen_Expressive_T_anova/
- __MACOSX/lmemodel_sensitivity_summarized/._Mullen_Expressive_T_anova
- lmemodel_sensitivity_summarized/Receptive_V_anova/
- __MACOSX/lmemodel_sensitivity_summarized/._Receptive_V_anova
- lmemodel_sensitivity_summarized/NDBI_communication_within/NDBI_communication_within_12m - 0m_Self_cohend.csv
- __MACOSX/lmemodel_sensitivity_summarized/NDBI_communication_within/._NDBI_communication_within_12m - 0m_Self_cohend.csv
- lmemodel_sensitivity_summarized/NDBI_communication_within/NDBI_communication_within_12m - 0m_Self_effect.csv
- __MACOSX/lmemodel_sensitivity_summarized/NDBI_communication_within/._NDBI_communication_within_12m - 0m_Self_effect.csv
- lmemodel_sensitivity_summarized/NDBI_communication_within/NDBI_communication_within_12m - 0m_Self_pval.csv
- __MACOSX/lmemodel_sensitivity_summarized/NDBI_communication_within/._NDBI_communication_within_12m - 0m_Self_pval.csv
- lmemodel_sensitivity_summarized/NDBI_communication_within/NDBI_communication_within_6m - 0m_Self_pval.csv
- __MACOSX/lmemodel_sensitivity_summarized/NDBI_communication_within/._NDBI_communication_within_6m - 0m_Self_pval.csv
- lmemodel_sensitivity_summarized/NDBI_communication_within/NDBI_communication_within_6m - 0m_SLT_pval.csv
- __MACOSX/lmemodel_sensitivity_summarized/NDBI_communication_within/._NDBI_communication_within_6m - 0m_SLT_pval.csv
- lmemodel_sensitivity_summarized/NDBI_communication_within/NDBI_communication_within_6m - 0m_Self_effect.csv
- __MACOSX/lmemodel_sensitivity_summarized/NDBI_communication_within/._NDBI_communication_within_6m - 0m_Self_effect.csv
- lmemodel_sensitivity_summarized/NDBI_communication_within/NDBI_communication_within_6m - 0m_SLT_cohend.csv
- __MACOSX/lmemodel_sensitivity_summarized/NDBI_communication_within/._NDBI_communication_within_6m - 0m_SLT_cohend.csv
- lmemodel_sensitivity_summarized/NDBI_communication_within/NDBI_communication_within_12m - 0m_SLT_pval.csv
- __MACOSX/lmemodel_sensitivity_summarized/NDBI_communication_within/._NDBI_communication_within_12m - 0m_SLT_pval.csv
- lmemodel_sensitivity_summarized/NDBI_communication_within/NDBI_communication_within_12m - 0m_SLT_cohend.csv
- __MACOSX/lmemodel_sensitivity_summarized/NDBI_communication_within/._NDBI_communication_within_12m - 0m_SLT_cohend.csv
- lmemodel_sensitivity_summarized/NDBI_communication_within/NDBI_communication_within_6m - 0m_SLT_effect.csv
- __MACOSX/lmemodel_sensitivity_summarized/NDBI_communication_within/._NDBI_communication_within_6m - 0m_SLT_effect.csv
- lmemodel_sensitivity_summarized/NDBI_communication_within/NDBI_communication_within_6m - 0m_Self_cohend.csv
- __MACOSX/lmemodel_sensitivity_summarized/NDBI_communication_within/._NDBI_communication_within_6m - 0m_Self_cohend.csv
- lmemodel_sensitivity_summarized/NDBI_communication_within/NDBI_communication_within_12m - 0m_SLT_effect.csv
- __MACOSX/lmemodel_sensitivity_summarized/NDBI_communication_within/._NDBI_communication_within_12m - 0m_SLT_effect.csv
- lmemodel_sensitivity_summarized/NDBI_teaching_within/NDBI_teaching_within_12m - 0m_Self_cohend.csv
- __MACOSX/lmemodel_sensitivity_summarized/NDBI_teaching_within/._NDBI_teaching_within_12m - 0m_Self_cohend.csv
- lmemodel_sensitivity_summarized/NDBI_teaching_within/NDBI_teaching_within_12m - 0m_Self_pval.csv
- __MACOSX/lmemodel_sensitivity_summarized/NDBI_teaching_within/._NDBI_teaching_within_12m - 0m_Self_pval.csv
- lmemodel_sensitivity_summarized/NDBI_teaching_within/NDBI_teaching_within_6m - 0m_SLT_pval.csv
- __MACOSX/lmemodel_sensitivity_summarized/NDBI_teaching_within/._NDBI_teaching_within_6m - 0m_SLT_pval.csv
- lmemodel_sensitivity_summarized/NDBI_teaching_within/NDBI_teaching_within_6m - 0m_Self_pval.csv
- __MACOSX/lmemodel_sensitivity_summarized/NDBI_teaching_within/._NDBI_teaching_within_6m - 0m_Self_pval.csv
- lmemodel_sensitivity_summarized/NDBI_teaching_within/NDBI_teaching_within_12m - 0m_Self_effect.csv
- __MACOSX/lmemodel_sensitivity_summarized/NDBI_teaching_within/._NDBI_teaching_within_12m - 0m_Self_effect.csv
- lmemodel_sensitivity_summarized/NDBI_teaching_within/NDBI_teaching_within_6m - 0m_Self_cohend.csv
- __MACOSX/lmemodel_sensitivity_summarized/NDBI_teaching_within/._NDBI_teaching_within_6m - 0m_Self_cohend.csv
- lmemodel_sensitivity_summarized/NDBI_teaching_within/NDBI_teaching_within_12m - 0m_SLT_pval.csv
- __MACOSX/lmemodel_sensitivity_summarized/NDBI_teaching_within/._NDBI_teaching_within_12m - 0m_SLT_pval.csv
- lmemodel_sensitivity_summarized/NDBI_teaching_within/NDBI_teaching_within_6m - 0m_SLT_effect.csv
- __MACOSX/lmemodel_sensitivity_summarized/NDBI_teaching_within/._NDBI_teaching_within_6m - 0m_SLT_effect.csv
- lmemodel_sensitivity_summarized/NDBI_teaching_within/NDBI_teaching_within_12m - 0m_SLT_effect.csv
- __MACOSX/lmemodel_sensitivity_summarized/NDBI_teaching_within/._NDBI_teaching_within_12m - 0m_SLT_effect.csv
- lmemodel_sensitivity_summarized/NDBI_teaching_within/NDBI_teaching_within_6m - 0m_Self_effect.csv
- __MACOSX/lmemodel_sensitivity_summarized/NDBI_teaching_within/._NDBI_teaching_within_6m - 0m_Self_effect.csv
- lmemodel_sensitivity_summarized/NDBI_teaching_within/NDBI_teaching_within_6m - 0m_SLT_cohend.csv
- __MACOSX/lmemodel_sensitivity_summarized/NDBI_teaching_within/._NDBI_teaching_within_6m - 0m_SLT_cohend.csv
- lmemodel_sensitivity_summarized/NDBI_teaching_within/NDBI_teaching_within_12m - 0m_SLT_cohend.csv
- __MACOSX/lmemodel_sensitivity_summarized/NDBI_teaching_within/._NDBI_teaching_within_12m - 0m_SLT_cohend.csv
- lmemodel_sensitivity_summarized/PSS_anova/PSS_anova_Timepoint_Group_PrF.csv
- __MACOSX/lmemodel_sensitivity_summarized/PSS_anova/._PSS_anova_Timepoint_Group_PrF.csv
- lmemodel_sensitivity_summarized/PSS_anova/PSS_anova_Timepoint_DenDF.csv
- __MACOSX/lmemodel_sensitivity_summarized/PSS_anova/._PSS_anova_Timepoint_DenDF.csv
- lmemodel_sensitivity_summarized/PSS_anova/PSS_anova_Timepoint_Fvalue.csv
- __MACOSX/lmemodel_sensitivity_summarized/PSS_anova/._PSS_anova_Timepoint_Fvalue.csv
- lmemodel_sensitivity_summarized/PSS_anova/PSS_anova_Timepoint_Group_DenDF.csv
- __MACOSX/lmemodel_sensitivity_summarized/PSS_anova/._PSS_anova_Timepoint_Group_DenDF.csv
- lmemodel_sensitivity_summarized/PSS_anova/PSS_anova_Timepoint_Group_Fvalue.csv
- __MACOSX/lmemodel_sensitivity_summarized/PSS_anova/._PSS_anova_Timepoint_Group_Fvalue.csv
- lmemodel_sensitivity_summarized/PSS_anova/PSS_anova_Timepoint_PrF.csv
- __MACOSX/lmemodel_sensitivity_summarized/PSS_anova/._PSS_anova_Timepoint_PrF.csv
- lmemodel_sensitivity_summarized/Mullen_Receptive_T_within/Mullen_Receptive_T_within_12m - 0m_SLT_effect.csv
- __MACOSX/lmemodel_sensitivity_summarized/Mullen_Receptive_T_within/._Mullen_Receptive_T_within_12m - 0m_SLT_effect.csv
- lmemodel_sensitivity_summarized/Mullen_Receptive_T_within/Mullen_Receptive_T_within_12m - 0m_SLT_cohend.csv
- __MACOSX/lmemodel_sensitivity_summarized/Mullen_Receptive_T_within/._Mullen_Receptive_T_within_12m - 0m_SLT_cohend.csv
- lmemodel_sensitivity_summarized/Mullen_Receptive_T_within/Mullen_Receptive_T_within_12m - 0m_SLT_pval.csv
- __MACOSX/lmemodel_sensitivity_summarized/Mullen_Receptive_T_within/._Mullen_Receptive_T_within_12m - 0m_SLT_pval.csv
- lmemodel_sensitivity_summarized/Mullen_Receptive_T_within/Mullen_Receptive_T_within_12m - 0m_Self_effect.csv
- __MACOSX/lmemodel_sensitivity_summarized/Mullen_Receptive_T_within/._Mullen_Receptive_T_within_12m - 0m_Self_effect.csv
- lmemodel_sensitivity_summarized/Mullen_Receptive_T_within/Mullen_Receptive_T_within_12m - 0m_Self_pval.csv
- __MACOSX/lmemodel_sensitivity_summarized/Mullen_Receptive_T_within/._Mullen_Receptive_T_within_12m - 0m_Self_pval.csv
- lmemodel_sensitivity_summarized/Mullen_Receptive_T_within/Mullen_Receptive_T_within_12m - 0m_Self_cohend.csv
- __MACOSX/lmemodel_sensitivity_summarized/Mullen_Receptive_T_within/._Mullen_Receptive_T_within_12m - 0m_Self_cohend.csv
- lmemodel_sensitivity_summarized/ADOS_SA_raw_anova/ADOS_SA_raw_anova_Timepoint_Fvalue.csv
- __MACOSX/lmemodel_sensitivity_summarized/ADOS_SA_raw_anova/._ADOS_SA_raw_anova_Timepoint_Fvalue.csv
- lmemodel_sensitivity_summarized/ADOS_SA_raw_anova/ADOS_SA_raw_anova_Timepoint_Group_Fvalue.csv
- __MACOSX/lmemodel_sensitivity_summarized/ADOS_SA_raw_anova/._ADOS_SA_raw_anova_Timepoint_Group_Fvalue.csv
- lmemodel_sensitivity_summarized/ADOS_SA_raw_anova/ADOS_SA_raw_anova_Timepoint_DenDF.csv
- __MACOSX/lmemodel_sensitivity_summarized/ADOS_SA_raw_anova/._ADOS_SA_raw_anova_Timepoint_DenDF.csv
- lmemodel_sensitivity_summarized/ADOS_SA_raw_anova/ADOS_SA_raw_anova_Timepoint_Group_PrF.csv
- __MACOSX/lmemodel_sensitivity_summarized/ADOS_SA_raw_anova/._ADOS_SA_raw_anova_Timepoint_Group_PrF.csv
- lmemodel_sensitivity_summarized/ADOS_SA_raw_anova/ADOS_SA_raw_anova_Timepoint_Group_DenDF.csv
- __MACOSX/lmemodel_sensitivity_summarized/ADOS_SA_raw_anova/._ADOS_SA_raw_anova_Timepoint_Group_DenDF.csv
- lmemodel_sensitivity_summarized/ADOS_SA_raw_anova/ADOS_SA_raw_anova_Timepoint_PrF.csv
- __MACOSX/lmemodel_sensitivity_summarized/ADOS_SA_raw_anova/._ADOS_SA_raw_anova_Timepoint_PrF.csv
- lmemodel_sensitivity_summarized/MLU_within/MLU_within_12m - 0m_Self_cohend.csv
- __MACOSX/lmemodel_sensitivity_summarized/MLU_within/._MLU_within_12m - 0m_Self_cohend.csv
- lmemodel_sensitivity_summarized/MLU_within/MLU_within_12m - 0m_SLT_pval.csv
- __MACOSX/lmemodel_sensitivity_summarized/MLU_within/._MLU_within_12m - 0m_SLT_pval.csv
- lmemodel_sensitivity_summarized/MLU_within/MLU_within_12m - 0m_Self_pval.csv
- __MACOSX/lmemodel_sensitivity_summarized/MLU_within/._MLU_within_12m - 0m_Self_pval.csv
- lmemodel_sensitivity_summarized/MLU_within/MLU_within_12m - 0m_Self_effect.csv
- __MACOSX/lmemodel_sensitivity_summarized/MLU_within/._MLU_within_12m - 0m_Self_effect.csv
- lmemodel_sensitivity_summarized/MLU_within/MLU_within_6m - 0m_SLT_pval.csv
- __MACOSX/lmemodel_sensitivity_summarized/MLU_within/._MLU_within_6m - 0m_SLT_pval.csv
- lmemodel_sensitivity_summarized/MLU_within/MLU_within_12m - 0m_SLT_effect.csv
- __MACOSX/lmemodel_sensitivity_summarized/MLU_within/._MLU_within_12m - 0m_SLT_effect.csv
- lmemodel_sensitivity_summarized/MLU_within/MLU_within_6m - 0m_SLT_cohend.csv
- __MACOSX/lmemodel_sensitivity_summarized/MLU_within/._MLU_within_6m - 0m_SLT_cohend.csv
- lmemodel_sensitivity_summarized/MLU_within/MLU_within_6m - 0m_Self_cohend.csv
- __MACOSX/lmemodel_sensitivity_summarized/MLU_within/._MLU_within_6m - 0m_Self_cohend.csv
- lmemodel_sensitivity_summarized/MLU_within/MLU_within_6m - 0m_Self_pval.csv
- __MACOSX/lmemodel_sensitivity_summarized/MLU_within/._MLU_within_6m - 0m_Self_pval.csv
- lmemodel_sensitivity_summarized/MLU_within/MLU_within_12m - 0m_SLT_cohend.csv
- __MACOSX/lmemodel_sensitivity_summarized/MLU_within/._MLU_within_12m - 0m_SLT_cohend.csv
- lmemodel_sensitivity_summarized/MLU_within/MLU_within_6m - 0m_SLT_effect.csv
- __MACOSX/lmemodel_sensitivity_summarized/MLU_within/._MLU_within_6m - 0m_SLT_effect.csv
- lmemodel_sensitivity_summarized/MLU_within/MLU_within_6m - 0m_Self_effect.csv
- __MACOSX/lmemodel_sensitivity_summarized/MLU_within/._MLU_within_6m - 0m_Self_effect.csv
- lmemodel_sensitivity_summarized/NDBI_engagement_within/NDBI_engagement_within_6m - 0m_SLT_pval.csv
- __MACOSX/lmemodel_sensitivity_summarized/NDBI_engagement_within/._NDBI_engagement_within_6m - 0m_SLT_pval.csv
- lmemodel_sensitivity_summarized/NDBI_engagement_within/NDBI_engagement_within_12m - 0m_SLT_effect.csv
- __MACOSX/lmemodel_sensitivity_summarized/NDBI_engagement_within/._NDBI_engagement_within_12m - 0m_SLT_effect.csv
- lmemodel_sensitivity_summarized/NDBI_engagement_within/NDBI_engagement_within_12m - 0m_Self_pval.csv
- __MACOSX/lmemodel_sensitivity_summarized/NDBI_engagement_within/._NDBI_engagement_within_12m - 0m_Self_pval.csv
- lmemodel_sensitivity_summarized/NDBI_engagement_within/NDBI_engagement_within_6m - 0m_Self_cohend.csv
- __MACOSX/lmemodel_sensitivity_summarized/NDBI_engagement_within/._NDBI_engagement_within_6m - 0m_Self_cohend.csv
- lmemodel_sensitivity_summarized/NDBI_engagement_within/NDBI_engagement_within_12m - 0m_SLT_cohend.csv
- __MACOSX/lmemodel_sensitivity_summarized/NDBI_engagement_within/._NDBI_engagement_within_12m - 0m_SLT_cohend.csv
- lmemodel_sensitivity_summarized/NDBI_engagement_within/NDBI_engagement_within_6m - 0m_Self_pval.csv
- __MACOSX/lmemodel_sensitivity_summarized/NDBI_engagement_within/._NDBI_engagement_within_6m - 0m_Self_pval.csv
- lmemodel_sensitivity_summarized/NDBI_engagement_within/NDBI_engagement_within_6m - 0m_Self_effect.csv
- __MACOSX/lmemodel_sensitivity_summarized/NDBI_engagement_within/._NDBI_engagement_within_6m - 0m_Self_effect.csv
- lmemodel_sensitivity_summarized/NDBI_engagement_within/NDBI_engagement_within_12m - 0m_Self_cohend.csv
- __MACOSX/lmemodel_sensitivity_summarized/NDBI_engagement_within/._NDBI_engagement_within_12m - 0m_Self_cohend.csv
- lmemodel_sensitivity_summarized/NDBI_engagement_within/NDBI_engagement_within_6m - 0m_SLT_effect.csv
- __MACOSX/lmemodel_sensitivity_summarized/NDBI_engagement_within/._NDBI_engagement_within_6m - 0m_SLT_effect.csv
- lmemodel_sensitivity_summarized/NDBI_engagement_within/NDBI_engagement_within_12m - 0m_SLT_pval.csv
- __MACOSX/lmemodel_sensitivity_summarized/NDBI_engagement_within/._NDBI_engagement_within_12m - 0m_SLT_pval.csv
- lmemodel_sensitivity_summarized/NDBI_engagement_within/NDBI_engagement_within_12m - 0m_Self_effect.csv
- __MACOSX/lmemodel_sensitivity_summarized/NDBI_engagement_within/._NDBI_engagement_within_12m - 0m_Self_effect.csv
- lmemodel_sensitivity_summarized/NDBI_engagement_within/NDBI_engagement_within_6m - 0m_SLT_cohend.csv
- __MACOSX/lmemodel_sensitivity_summarized/NDBI_engagement_within/._NDBI_engagement_within_6m - 0m_SLT_cohend.csv
- lmemodel_sensitivity_summarized/Socialization_SS_anova/Socialization_SS_anova_Timepoint_DenDF.csv
- __MACOSX/lmemodel_sensitivity_summarized/Socialization_SS_anova/._Socialization_SS_anova_Timepoint_DenDF.csv
- lmemodel_sensitivity_summarized/Socialization_SS_anova/Socialization_SS_anova_Timepoint_Group_Fvalue.csv
- __MACOSX/lmemodel_sensitivity_summarized/Socialization_SS_anova/._Socialization_SS_anova_Timepoint_Group_Fvalue.csv
- lmemodel_sensitivity_summarized/Socialization_SS_anova/Socialization_SS_anova_Timepoint_Group_PrF.csv
- __MACOSX/lmemodel_sensitivity_summarized/Socialization_SS_anova/._Socialization_SS_anova_Timepoint_Group_PrF.csv
- lmemodel_sensitivity_summarized/Socialization_SS_anova/Socialization_SS_anova_Timepoint_Group_DenDF.csv
- __MACOSX/lmemodel_sensitivity_summarized/Socialization_SS_anova/._Socialization_SS_anova_Timepoint_Group_DenDF.csv
- lmemodel_sensitivity_summarized/Socialization_SS_anova/Socialization_SS_anova_Timepoint_PrF.csv
- __MACOSX/lmemodel_sensitivity_summarized/Socialization_SS_anova/._Socialization_SS_anova_Timepoint_PrF.csv
- lmemodel_sensitivity_summarized/Socialization_SS_anova/Socialization_SS_anova_Timepoint_Fvalue.csv
- __MACOSX/lmemodel_sensitivity_summarized/Socialization_SS_anova/._Socialization_SS_anova_Timepoint_Fvalue.csv
- lmemodel_sensitivity_summarized/Socialization_SS_within/Socialization_SS_within_12m - 0m_SLT_pval.csv
- __MACOSX/lmemodel_sensitivity_summarized/Socialization_SS_within/._Socialization_SS_within_12m - 0m_SLT_pval.csv
- lmemodel_sensitivity_summarized/Socialization_SS_within/Socialization_SS_within_12m - 0m_Self_pval.csv
- __MACOSX/lmemodel_sensitivity_summarized/Socialization_SS_within/._Socialization_SS_within_12m - 0m_Self_pval.csv
- lmemodel_sensitivity_summarized/Socialization_SS_within/Socialization_SS_within_6m - 0m_SLT_cohend.csv
- __MACOSX/lmemodel_sensitivity_summarized/Socialization_SS_within/._Socialization_SS_within_6m - 0m_SLT_cohend.csv
- lmemodel_sensitivity_summarized/Socialization_SS_within/Socialization_SS_within_6m - 0m_Self_effect.csv
- __MACOSX/lmemodel_sensitivity_summarized/Socialization_SS_within/._Socialization_SS_within_6m - 0m_Self_effect.csv
- lmemodel_sensitivity_summarized/Socialization_SS_within/Socialization_SS_within_6m - 0m_Self_pval.csv
- __MACOSX/lmemodel_sensitivity_summarized/Socialization_SS_within/._Socialization_SS_within_6m - 0m_Self_pval.csv
- lmemodel_sensitivity_summarized/Socialization_SS_within/Socialization_SS_within_12m - 0m_Self_effect.csv
- __MACOSX/lmemodel_sensitivity_summarized/Socialization_SS_within/._Socialization_SS_within_12m - 0m_Self_effect.csv
- lmemodel_sensitivity_summarized/Socialization_SS_within/Socialization_SS_within_12m - 0m_SLT_cohend.csv
- __MACOSX/lmemodel_sensitivity_summarized/Socialization_SS_within/._Socialization_SS_within_12m - 0m_SLT_cohend.csv
- lmemodel_sensitivity_summarized/Socialization_SS_within/Socialization_SS_within_6m - 0m_SLT_effect.csv
- __MACOSX/lmemodel_sensitivity_summarized/Socialization_SS_within/._Socialization_SS_within_6m - 0m_SLT_effect.csv
- lmemodel_sensitivity_summarized/Socialization_SS_within/Socialization_SS_within_6m - 0m_SLT_pval.csv
- __MACOSX/lmemodel_sensitivity_summarized/Socialization_SS_within/._Socialization_SS_within_6m - 0m_SLT_pval.csv
- lmemodel_sensitivity_summarized/Socialization_SS_within/Socialization_SS_within_12m - 0m_Self_cohend.csv
- __MACOSX/lmemodel_sensitivity_summarized/Socialization_SS_within/._Socialization_SS_within_12m - 0m_Self_cohend.csv
- lmemodel_sensitivity_summarized/Socialization_SS_within/Socialization_SS_within_6m - 0m_Self_cohend.csv
- __MACOSX/lmemodel_sensitivity_summarized/Socialization_SS_within/._Socialization_SS_within_6m - 0m_Self_cohend.csv
- lmemodel_sensitivity_summarized/Socialization_SS_within/Socialization_SS_within_12m - 0m_SLT_effect.csv
- __MACOSX/lmemodel_sensitivity_summarized/Socialization_SS_within/._Socialization_SS_within_12m - 0m_SLT_effect.csv
- lmemodel_sensitivity_summarized/NDBI_engagement_anova/NDBI_engagement_anova_Timepoint_PrF.csv
- __MACOSX/lmemodel_sensitivity_summarized/NDBI_engagement_anova/._NDBI_engagement_anova_Timepoint_PrF.csv
- lmemodel_sensitivity_summarized/NDBI_engagement_anova/NDBI_engagement_anova_Timepoint_Group_PrF.csv
- __MACOSX/lmemodel_sensitivity_summarized/NDBI_engagement_anova/._NDBI_engagement_anova_Timepoint_Group_PrF.csv
- lmemodel_sensitivity_summarized/NDBI_engagement_anova/NDBI_engagement_anova_Timepoint_Fvalue.csv
- __MACOSX/lmemodel_sensitivity_summarized/NDBI_engagement_anova/._NDBI_engagement_anova_Timepoint_Fvalue.csv
- lmemodel_sensitivity_summarized/NDBI_engagement_anova/NDBI_engagement_anova_Timepoint_DenDF.csv
- __MACOSX/lmemodel_sensitivity_summarized/NDBI_engagement_anova/._NDBI_engagement_anova_Timepoint_DenDF.csv
- lmemodel_sensitivity_summarized/NDBI_engagement_anova/NDBI_engagement_anova_Timepoint_Group_DenDF.csv
- __MACOSX/lmemodel_sensitivity_summarized/NDBI_engagement_anova/._NDBI_engagement_anova_Timepoint_Group_DenDF.csv
- lmemodel_sensitivity_summarized/NDBI_engagement_anova/NDBI_engagement_anova_Timepoint_Group_Fvalue.csv
- __MACOSX/lmemodel_sensitivity_summarized/NDBI_engagement_anova/._NDBI_engagement_anova_Timepoint_Group_Fvalue.csv
- lmemodel_sensitivity_summarized/ADOS_Comparison_within/ADOS_Comparison_within_12m - 0m_SLT_cohend.csv
- __MACOSX/lmemodel_sensitivity_summarized/ADOS_Comparison_within/._ADOS_Comparison_within_12m - 0m_SLT_cohend.csv
- lmemodel_sensitivity_summarized/ADOS_Comparison_within/ADOS_Comparison_within_12m - 0m_Self_pval.csv
- __MACOSX/lmemodel_sensitivity_summarized/ADOS_Comparison_within/._ADOS_Comparison_within_12m - 0m_Self_pval.csv
- lmemodel_sensitivity_summarized/ADOS_Comparison_within/ADOS_Comparison_within_12m - 0m_SLT_effect.csv
- __MACOSX/lmemodel_sensitivity_summarized/ADOS_Comparison_within/._ADOS_Comparison_within_12m - 0m_SLT_effect.csv
- lmemodel_sensitivity_summarized/ADOS_Comparison_within/ADOS_Comparison_within_12m - 0m_Self_effect.csv
- __MACOSX/lmemodel_sensitivity_summarized/ADOS_Comparison_within/._ADOS_Comparison_within_12m - 0m_Self_effect.csv
- lmemodel_sensitivity_summarized/ADOS_Comparison_within/ADOS_Comparison_within_12m - 0m_Self_cohend.csv
- __MACOSX/lmemodel_sensitivity_summarized/ADOS_Comparison_within/._ADOS_Comparison_within_12m - 0m_Self_cohend.csv
- lmemodel_sensitivity_summarized/ADOS_Comparison_within/ADOS_Comparison_within_12m - 0m_SLT_pval.csv
- __MACOSX/lmemodel_sensitivity_summarized/ADOS_Comparison_within/._ADOS_Comparison_within_12m - 0m_SLT_pval.csv
- lmemodel_sensitivity_summarized/Expressive_V_anova/Expressive_V_anova_Timepoint_PrF.csv
- __MACOSX/lmemodel_sensitivity_summarized/Expressive_V_anova/._Expressive_V_anova_Timepoint_PrF.csv
- lmemodel_sensitivity_summarized/Expressive_V_anova/Expressive_V_anova_Timepoint_Group_Fvalue.csv
- __MACOSX/lmemodel_sensitivity_summarized/Expressive_V_anova/._Expressive_V_anova_Timepoint_Group_Fvalue.csv
- lmemodel_sensitivity_summarized/Expressive_V_anova/Expressive_V_anova_Timepoint_Group_PrF.csv
- __MACOSX/lmemodel_sensitivity_summarized/Expressive_V_anova/._Expressive_V_anova_Timepoint_Group_PrF.csv
- lmemodel_sensitivity_summarized/Expressive_V_anova/Expressive_V_anova_Timepoint_Fvalue.csv
- __MACOSX/lmemodel_sensitivity_summarized/Expressive_V_anova/._Expressive_V_anova_Timepoint_Fvalue.csv
- lmemodel_sensitivity_summarized/Expressive_V_anova/Expressive_V_anova_Timepoint_DenDF.csv
- __MACOSX/lmemodel_sensitivity_summarized/Expressive_V_anova/._Expressive_V_anova_Timepoint_DenDF.csv
- lmemodel_sensitivity_summarized/Expressive_V_anova/Expressive_V_anova_Timepoint_Group_DenDF.csv
- __MACOSX/lmemodel_sensitivity_summarized/Expressive_V_anova/._Expressive_V_anova_Timepoint_Group_DenDF.csv
- lmemodel_sensitivity_summarized/Satifactory_anova/Satifactory_anova_Timepoint_DenDF.csv
- __MACOSX/lmemodel_sensitivity_summarized/Satifactory_anova/._Satifactory_anova_Timepoint_DenDF.csv
- lmemodel_sensitivity_summarized/Satifactory_anova/Satifactory_anova_Timepoint_Group_DenDF.csv
- __MACOSX/lmemodel_sensitivity_summarized/Satifactory_anova/._Satifactory_anova_Timepoint_Group_DenDF.csv
- lmemodel_sensitivity_summarized/Satifactory_anova/Satifactory_anova_Timepoint_Group_Fvalue.csv
- __MACOSX/lmemodel_sensitivity_summarized/Satifactory_anova/._Satifactory_anova_Timepoint_Group_Fvalue.csv
- lmemodel_sensitivity_summarized/Satifactory_anova/Satifactory_anova_Timepoint_Group_PrF.csv
- __MACOSX/lmemodel_sensitivity_summarized/Satifactory_anova/._Satifactory_anova_Timepoint_Group_PrF.csv
- lmemodel_sensitivity_summarized/Satifactory_anova/Satifactory_anova_Timepoint_Fvalue.csv
- __MACOSX/lmemodel_sensitivity_summarized/Satifactory_anova/._Satifactory_anova_Timepoint_Fvalue.csv
- lmemodel_sensitivity_summarized/Satifactory_anova/Satifactory_anova_Timepoint_PrF.csv
- __MACOSX/lmemodel_sensitivity_summarized/Satifactory_anova/._Satifactory_anova_Timepoint_PrF.csv
- lmemodel_sensitivity_summarized/ADOS_SA_raw_within/ADOS_SA_raw_within_12m - 0m_Self_pval.csv
- __MACOSX/lmemodel_sensitivity_summarized/ADOS_SA_raw_within/._ADOS_SA_raw_within_12m - 0m_Self_pval.csv
- lmemodel_sensitivity_summarized/ADOS_SA_raw_within/ADOS_SA_raw_within_12m - 0m_SLT_effect.csv
- __MACOSX/lmemodel_sensitivity_summarized/ADOS_SA_raw_within/._ADOS_SA_raw_within_12m - 0m_SLT_effect.csv
- lmemodel_sensitivity_summarized/ADOS_SA_raw_within/ADOS_SA_raw_within_12m - 0m_SLT_cohend.csv
- __MACOSX/lmemodel_sensitivity_summarized/ADOS_SA_raw_within/._ADOS_SA_raw_within_12m - 0m_SLT_cohend.csv
- lmemodel_sensitivity_summarized/ADOS_SA_raw_within/ADOS_SA_raw_within_12m - 0m_Self_effect.csv
- __MACOSX/lmemodel_sensitivity_summarized/ADOS_SA_raw_within/._ADOS_SA_raw_within_12m - 0m_Self_effect.csv
- lmemodel_sensitivity_summarized/ADOS_SA_raw_within/ADOS_SA_raw_within_12m - 0m_SLT_pval.csv
- __MACOSX/lmemodel_sensitivity_summarized/ADOS_SA_raw_within/._ADOS_SA_raw_within_12m - 0m_SLT_pval.csv
- lmemodel_sensitivity_summarized/ADOS_SA_raw_within/ADOS_SA_raw_within_12m - 0m_Self_cohend.csv
- __MACOSX/lmemodel_sensitivity_summarized/ADOS_SA_raw_within/._ADOS_SA_raw_within_12m - 0m_Self_cohend.csv
- lmemodel_sensitivity_summarized/SCS_total_within/SCS_total_within_12m - 0m_Self_pval.csv
- __MACOSX/lmemodel_sensitivity_summarized/SCS_total_within/._SCS_total_within_12m - 0m_Self_pval.csv
- lmemodel_sensitivity_summarized/SCS_total_within/SCS_total_within_12m - 0m_SLT_pval.csv
- __MACOSX/lmemodel_sensitivity_summarized/SCS_total_within/._SCS_total_within_12m - 0m_SLT_pval.csv
- lmemodel_sensitivity_summarized/SCS_total_within/SCS_total_within_6m - 0m_Self_effect.csv
- __MACOSX/lmemodel_sensitivity_summarized/SCS_total_within/._SCS_total_within_6m - 0m_Self_effect.csv
- lmemodel_sensitivity_summarized/SCS_total_within/SCS_total_within_12m - 0m_Self_effect.csv
- __MACOSX/lmemodel_sensitivity_summarized/SCS_total_within/._SCS_total_within_12m - 0m_Self_effect.csv
[truncated: 220 more entries]
