# Supplementary material for: Who benefits most? A randomized controlled trial for Parent-implemented social communication intervention for chinese-speaking autistic preschoolers
Source: Mol Autism. 2026 Jul 2;17:29. doi: 10.1186/s13229-026-00725-0 (PMC13335151; doi:10.1186/s13229-026-00725-0)
Supplement: Supplementary file 2 — Supplementary material 2 [file 13229_2026_725_MOESM2_ESM.zip › lmemodel_sensitivity_summarized/NDBI_communication_within/NDBI_communication_within_12m - 0m_Self_cohend.csv]

	-2	-1	0	1	2
-2	-0.482	-0.488	-0.492	-0.494	-0.493
-1	-0.292	-0.296	-0.299	-0.3	-0.3
0	-0.098	-0.1	-0.101	-0.101	-0.101
1	0.096	0.097	0.098	0.098	0.098
2	0.285	0.289	0.291	0.292	0.291
