# Supplementary material for: Who benefits most? A randomized controlled trial for Parent-implemented social communication intervention for chinese-speaking autistic preschoolers
Source: Mol Autism. 2026 Jul 2;17:29. doi: 10.1186/s13229-026-00725-0 (PMC13335151; doi:10.1186/s13229-026-00725-0)
Supplement: Supplementary file 2 — Supplementary material 2 [file 13229_2026_725_MOESM2_ESM.zip › lmemodel_sensitivity_summarized/NDBI_communication_within/NDBI_communication_within_12m - 0m_Self_effect.csv]

	-2	-1	0	1	2
-2	-1.2065	-1.2065	-1.2065	-1.2065	-1.2065
-1	-0.7244	-0.7244	-0.7244	-0.7244	-0.7244
0	-0.2422	-0.2422	-0.2422	-0.2422	-0.2422
1	0.2399	0.2399	0.2399	0.2399	0.2399
2	0.722	0.722	0.722	0.722	0.722
