# Supplementary material for: Who benefits most? A randomized controlled trial for Parent-implemented social communication intervention for chinese-speaking autistic preschoolers
Source: Mol Autism. 2026 Jul 2;17:29. doi: 10.1186/s13229-026-00725-0 (PMC13335151; doi:10.1186/s13229-026-00725-0)
Supplement: Supplementary file 2 — Supplementary material 2 [file 13229_2026_725_MOESM2_ESM.zip › lmemodel_sensitivity_summarized/NDBI_communication_within/NDBI_communication_within_12m - 0m_Self_pval.csv]

	-2	-1	0	1	2
-2	0.0393	0.0376	0.0366	0.0362	0.0364
-1	0.2091	0.205	0.2024	0.2015	0.202
0	0.6728	0.67	0.6682	0.6675	0.6679
1	0.6771	0.6743	0.6726	0.6719	0.6723
2	0.2165	0.2125	0.2099	0.209	0.2095
