# Supplementary material for: Who benefits most? A randomized controlled trial for Parent-implemented social communication intervention for chinese-speaking autistic preschoolers
Source: Mol Autism. 2026 Jul 2;17:29. doi: 10.1186/s13229-026-00725-0 (PMC13335151; doi:10.1186/s13229-026-00725-0)
Supplement: Supplementary file 2 — Supplementary material 2 [file 13229_2026_725_MOESM2_ESM.zip › lmemodel_sensitivity_summarized/NDBI_communication_within/NDBI_communication_within_6m - 0m_Self_pval.csv]

	-2	-1	0	1	2
-2	0.4053	0.3995	0.3959	0.3945	0.3953
-1	0.259	0.2531	0.2494	0.2479	0.2488
0	0.156	0.1509	0.1478	0.1465	0.1472
1	0.0902	0.0863	0.0839	0.083	0.0835
2	0.0511	0.0484	0.0468	0.0461	0.0465
