# Supplementary material for: Who benefits most? A randomized controlled trial for Parent-implemented social communication intervention for chinese-speaking autistic preschoolers
Source: Mol Autism. 2026 Jul 2;17:29. doi: 10.1186/s13229-026-00725-0 (PMC13335151; doi:10.1186/s13229-026-00725-0)
Supplement: Supplementary file 2 — Supplementary material 2 [file 13229_2026_725_MOESM2_ESM.zip › lmemodel_sensitivity_summarized/NDBI_communication_within/NDBI_communication_within_6m - 0m_SLT_pval.csv]

	-2	-1	0	1	2
-2	0.984	0.8083	0.6394	0.4874	0.3593
-1	0.9838	0.8063	0.6358	0.4828	0.3543
0	0.9838	0.8059	0.6351	0.4819	0.3533
1	0.9839	0.8071	0.6373	0.4847	0.3564
2	0.9841	0.8098	0.6422	0.4912	0.3635
