# Supplementary material for: Who benefits most? A randomized controlled trial for Parent-implemented social communication intervention for chinese-speaking autistic preschoolers
Source: Mol Autism. 2026 Jul 2;17:29. doi: 10.1186/s13229-026-00725-0 (PMC13335151; doi:10.1186/s13229-026-00725-0)
Supplement: Supplementary file 2 — Supplementary material 2 [file 13229_2026_725_MOESM2_ESM.zip › lmemodel_sensitivity_summarized/NDBI_communication_within/NDBI_communication_within_6m - 0m_SLT_cohend.csv]

	-2	-1	0	1	2
-2	0.004	0.048	0.092	0.136	0.18
-1	0.004	0.048	0.093	0.138	0.182
0	0.004	0.048	0.093	0.138	0.182
1	0.004	0.048	0.092	0.137	0.181
2	0.004	0.047	0.091	0.135	0.178
