# Supplementary material for: Who benefits most? A randomized controlled trial for Parent-implemented social communication intervention for chinese-speaking autistic preschoolers
Source: Mol Autism. 2026 Jul 2;17:29. doi: 10.1186/s13229-026-00725-0 (PMC13335151; doi:10.1186/s13229-026-00725-0)
Supplement: Supplementary file 2 — Supplementary material 2 [file 13229_2026_725_MOESM2_ESM.zip › lmemodel_sensitivity_summarized/NDBI_communication_within/NDBI_communication_within_12m - 0m_SLT_pval.csv]

	-2	-1	0	1	2
-2	0.158	0.2996	0.5167	0.8018	0.8818
-1	0.1541	0.2949	0.5126	0.7999	0.8806
0	0.1533	0.294	0.5117	0.7995	0.8804
1	0.1557	0.2969	0.5143	0.8007	0.8811
2	0.1612	0.3035	0.5201	0.8034	0.8827
