# Supplementary material for: Who benefits most? A randomized controlled trial for Parent-implemented social communication intervention for chinese-speaking autistic preschoolers
Source: Mol Autism. 2026 Jul 2;17:29. doi: 10.1186/s13229-026-00725-0 (PMC13335151; doi:10.1186/s13229-026-00725-0)
Supplement: Supplementary file 2 — Supplementary material 2 [file 13229_2026_725_MOESM2_ESM.zip › lmemodel_sensitivity_summarized/NDBI_communication_within/NDBI_communication_within_12m - 0m_SLT_cohend.csv]

	-2	-1	0	1	2
-2	-0.284	-0.209	-0.13	-0.05	0.03
-1	-0.287	-0.211	-0.132	-0.051	0.03
0	-0.288	-0.212	-0.132	-0.051	0.03
1	-0.286	-0.21	-0.131	-0.051	0.03
2	-0.282	-0.207	-0.13	-0.05	0.029
