# Supplementary material for: Who benefits most? A randomized controlled trial for Parent-implemented social communication intervention for chinese-speaking autistic preschoolers
Source: Mol Autism. 2026 Jul 2;17:29. doi: 10.1186/s13229-026-00725-0 (PMC13335151; doi:10.1186/s13229-026-00725-0)
Supplement: Supplementary file 2 — Supplementary material 2 [file 13229_2026_725_MOESM2_ESM.zip › lmemodel_sensitivity_summarized/NDBI_communication_within/NDBI_communication_within_6m - 0m_SLT_effect.csv]

	-2	-1	0	1	2
-2	0.0098	0.1169	0.2241	0.3312	0.4383
-1	0.0098	0.1169	0.2241	0.3312	0.4383
0	0.0098	0.1169	0.2241	0.3312	0.4383
1	0.0098	0.1169	0.2241	0.3312	0.4383
2	0.0098	0.1169	0.2241	0.3312	0.4383
