# Supplementary material for: Who benefits most? A randomized controlled trial for Parent-implemented social communication intervention for chinese-speaking autistic preschoolers
Source: Mol Autism. 2026 Jul 2;17:29. doi: 10.1186/s13229-026-00725-0 (PMC13335151; doi:10.1186/s13229-026-00725-0)
Supplement: Supplementary file 2 — Supplementary material 2 [file 13229_2026_725_MOESM2_ESM.zip › lmemodel_sensitivity_summarized/NDBI_communication_within/NDBI_communication_within_6m - 0m_Self_cohend.csv]

	-2	-1	0	1	2
-2	0.166	0.168	0.17	0.17	0.17
-1	0.226	0.229	0.231	0.231	0.231
0	0.284	0.288	0.29	0.291	0.29
1	0.339	0.344	0.347	0.348	0.347
2	0.391	0.396	0.399	0.4	0.399
