# Supplementary material for: Who benefits most? A randomized controlled trial for Parent-implemented social communication intervention for chinese-speaking autistic preschoolers
Source: Mol Autism. 2026 Jul 2;17:29. doi: 10.1186/s13229-026-00725-0 (PMC13335151; doi:10.1186/s13229-026-00725-0)
Supplement: Supplementary file 2 — Supplementary material 2 [file 13229_2026_725_MOESM2_ESM.zip › lmemodel_sensitivity_summarized/NDBI_teaching_within/NDBI_teaching_within_12m - 0m_Self_cohend.csv]

	-2	-1.5	-1	-0.5	0	0.5	1	1.5	2
-2	-0.987	-0.995	-1.001	-1.006	-1.01	-1.012	-1.013	-1.012	-1.009
-1.5	-0.887	-0.895	-0.901	-0.905	-0.909	-0.911	-0.911	-0.911	-0.908
-1	-0.785	-0.791	-0.797	-0.801	-0.804	-0.806	-0.806	-0.806	-0.804
-0.5	-0.68	-0.686	-0.69	-0.694	-0.697	-0.698	-0.699	-0.698	-0.697
0	-0.574	-0.578	-0.582	-0.586	-0.588	-0.589	-0.59	-0.589	-0.588
0.5	-0.466	-0.47	-0.474	-0.476	-0.478	-0.479	-0.479	-0.479	-0.478
1	-0.359	-0.362	-0.365	-0.367	-0.368	-0.369	-0.369	-0.369	-0.368
1.5	-0.253	-0.255	-0.257	-0.258	-0.259	-0.26	-0.26	-0.26	-0.259
2	-0.148	-0.149	-0.15	-0.151	-0.152	-0.152	-0.153	-0.152	-0.152
