# Supplementary material for: Who benefits most? A randomized controlled trial for Parent-implemented social communication intervention for chinese-speaking autistic preschoolers
Source: Mol Autism. 2026 Jul 2;17:29. doi: 10.1186/s13229-026-00725-0 (PMC13335151; doi:10.1186/s13229-026-00725-0)
Supplement: Supplementary file 2 — Supplementary material 2 [file 13229_2026_725_MOESM2_ESM.zip › lmemodel_sensitivity_summarized/NDBI_teaching_within/NDBI_teaching_within_12m - 0m_Self_pval.csv]

	-2	-1.5	-1	-0.5	0	0.5	1	1.5	2
-2	1e-04	1e-04	0	0	0	0	0	0	0
-1.5	3e-04	2e-04	2e-04	2e-04	2e-04	2e-04	2e-04	2e-04	2e-04
-1	0.0012	0.0011	0.001	0.001	0.001	0.001	0.001	0.001	0.001
-0.5	0.0046	0.0044	0.0042	0.0041	0.004	0.004	0.004	0.004	0.0041
0	0.0161	0.0156	0.0151	0.0148	0.0146	0.0145	0.0144	0.0145	0.0146
0.5	0.0488	0.0477	0.0468	0.0461	0.0456	0.0453	0.0452	0.0453	0.0457
1	0.1269	0.1249	0.1234	0.1221	0.1213	0.1208	0.1207	0.1209	0.1215
1.5	0.2801	0.2777	0.2757	0.2741	0.273	0.2724	0.2722	0.2725	0.2733
2	0.5259	0.5238	0.5221	0.5208	0.5198	0.5193	0.5191	0.5194	0.5201
