# Supplementary material for: Who benefits most? A randomized controlled trial for Parent-implemented social communication intervention for chinese-speaking autistic preschoolers
Source: Mol Autism. 2026 Jul 2;17:29. doi: 10.1186/s13229-026-00725-0 (PMC13335151; doi:10.1186/s13229-026-00725-0)
Supplement: Supplementary file 2 — Supplementary material 2 [file 13229_2026_725_MOESM2_ESM.zip › lmemodel_sensitivity_summarized/NDBI_teaching_within/NDBI_teaching_within_6m - 0m_SLT_pval.csv]

	-2	-1.5	-1	-0.5	0	0.5	1	1.5	2
-2	0.2379	0.2845	0.3384	0.4	0.4694	0.5461	0.6295	0.7185	0.8116
-1.5	0.2354	0.2818	0.3357	0.3974	0.4669	0.5438	0.6276	0.717	0.8106
-1	0.234	0.2803	0.3342	0.3959	0.4654	0.5425	0.6265	0.7161	0.81
-0.5	0.2336	0.28	0.3338	0.3955	0.4651	0.5422	0.6262	0.7159	0.8098
0	0.2344	0.2808	0.3347	0.3964	0.4659	0.543	0.6268	0.7164	0.8102
0.5	0.2363	0.2828	0.3367	0.3984	0.4678	0.5447	0.6283	0.7175	0.811
1	0.2393	0.2859	0.3399	0.4015	0.4708	0.5474	0.6306	0.7194	0.8122
1.5	0.2434	0.2901	0.3442	0.4057	0.4748	0.551	0.6337	0.7218	0.8139
2	0.2484	0.2954	0.3495	0.4109	0.4797	0.5555	0.6375	0.7248	0.8159
