# Supplementary material for: Who benefits most? A randomized controlled trial for Parent-implemented social communication intervention for chinese-speaking autistic preschoolers
Source: Mol Autism. 2026 Jul 2;17:29. doi: 10.1186/s13229-026-00725-0 (PMC13335151; doi:10.1186/s13229-026-00725-0)
Supplement: Supplementary file 2 — Supplementary material 2 [file 13229_2026_725_MOESM2_ESM.zip › lmemodel_sensitivity_summarized/NDBI_teaching_within/NDBI_teaching_within_6m - 0m_Self_pval.csv]

	-2	-1.5	-1	-0.5	0	0.5	1	1.5	2
-2	0.7067	0.7046	0.703	0.7016	0.7007	0.7002	0.7	0.7003	0.701
-1.5	0.8243	0.823	0.822	0.8212	0.8206	0.8202	0.8202	0.8203	0.8207
-1	0.9475	0.9471	0.9468	0.9465	0.9464	0.9463	0.9462	0.9463	0.9464
-0.5	0.9274	0.9269	0.9265	0.9261	0.9259	0.9257	0.9257	0.9258	0.9259
0	0.8045	0.803	0.8019	0.801	0.8003	0.8	0.7999	0.8	0.8005
0.5	0.6873	0.6851	0.6833	0.6819	0.6809	0.6804	0.6802	0.6805	0.6812
1	0.5789	0.5762	0.5739	0.5722	0.5709	0.5702	0.57	0.5704	0.5713
1.5	0.4816	0.4785	0.4759	0.474	0.4725	0.4717	0.4715	0.4719	0.4729
2	0.3964	0.3931	0.3905	0.3884	0.3869	0.386	0.3858	0.3862	0.3873
