# Supplementary material for: Who benefits most? A randomized controlled trial for Parent-implemented social communication intervention for chinese-speaking autistic preschoolers
Source: Mol Autism. 2026 Jul 2;17:29. doi: 10.1186/s13229-026-00725-0 (PMC13335151; doi:10.1186/s13229-026-00725-0)
Supplement: Supplementary file 2 — Supplementary material 2 [file 13229_2026_725_MOESM2_ESM.zip › lmemodel_sensitivity_summarized/NDBI_teaching_within/NDBI_teaching_within_12m - 0m_Self_effect.csv]

	-2	-1.5	-1	-0.5	0	0.5	1	1.5	2
-2	-2.2761	-2.2761	-2.2761	-2.2761	-2.2761	-2.2761	-2.2761	-2.2761	-2.2761
-1.5	-2.035	-2.035	-2.035	-2.035	-2.035	-2.035	-2.035	-2.035	-2.035
-1	-1.7939	-1.7939	-1.7939	-1.7939	-1.7939	-1.7939	-1.7939	-1.7939	-1.7939
-0.5	-1.5529	-1.5529	-1.5529	-1.5529	-1.5529	-1.5529	-1.5529	-1.5529	-1.5529
0	-1.3118	-1.3118	-1.3118	-1.3118	-1.3118	-1.3118	-1.3118	-1.3118	-1.3118
0.5	-1.0707	-1.0707	-1.0707	-1.0707	-1.0707	-1.0707	-1.0707	-1.0707	-1.0707
1	-0.8296	-0.8296	-0.8296	-0.8296	-0.8296	-0.8296	-0.8296	-0.8296	-0.8296
1.5	-0.5886	-0.5886	-0.5886	-0.5886	-0.5886	-0.5886	-0.5886	-0.5886	-0.5886
2	-0.3475	-0.3475	-0.3475	-0.3475	-0.3475	-0.3475	-0.3475	-0.3475	-0.3475
