# Supplementary material for: Who benefits most? A randomized controlled trial for Parent-implemented social communication intervention for chinese-speaking autistic preschoolers
Source: Mol Autism. 2026 Jul 2;17:29. doi: 10.1186/s13229-026-00725-0 (PMC13335151; doi:10.1186/s13229-026-00725-0)
Supplement: Supplementary file 2 — Supplementary material 2 [file 13229_2026_725_MOESM2_ESM.zip › lmemodel_sensitivity_summarized/NDBI_teaching_within/NDBI_teaching_within_6m - 0m_Self_cohend.csv]

	-2	-1.5	-1	-0.5	0	0.5	1	1.5	2
-2	-0.075	-0.076	-0.076	-0.076	-0.077	-0.077	-0.077	-0.077	-0.077
-1.5	-0.044	-0.045	-0.045	-0.045	-0.045	-0.045	-0.045	-0.045	-0.045
-1	-0.013	-0.013	-0.013	-0.014	-0.014	-0.014	-0.014	-0.014	-0.014
-0.5	0.018	0.018	0.018	0.018	0.018	0.018	0.018	0.018	0.018
0	0.049	0.05	0.05	0.05	0.05	0.05	0.05	0.05	0.05
0.5	0.08	0.081	0.081	0.082	0.082	0.082	0.082	0.082	0.082
1	0.11	0.111	0.112	0.112	0.113	0.113	0.113	0.113	0.113
1.5	0.14	0.141	0.142	0.142	0.143	0.143	0.143	0.143	0.143
2	0.168	0.17	0.171	0.172	0.172	0.172	0.173	0.172	0.172
