# Supplementary material for: Who benefits most? A randomized controlled trial for Parent-implemented social communication intervention for chinese-speaking autistic preschoolers
Source: Mol Autism. 2026 Jul 2;17:29. doi: 10.1186/s13229-026-00725-0 (PMC13335151; doi:10.1186/s13229-026-00725-0)
Supplement: Supplementary file 2 — Supplementary material 2 [file 13229_2026_725_MOESM2_ESM.zip › lmemodel_sensitivity_summarized/NDBI_teaching_within/NDBI_teaching_within_12m - 0m_SLT_pval.csv]

	-2	-1.5	-1	-0.5	0	0.5	1	1.5	2
-2	0.0024	0.0043	0.0075	0.013	0.0222	0.037	0.0601	0.0948	0.1446
-1.5	0.0023	0.0041	0.0072	0.0126	0.0215	0.036	0.0588	0.0931	0.1425
-1	0.0022	0.004	0.0071	0.0123	0.0211	0.0355	0.0581	0.0921	0.1414
-0.5	0.0022	0.004	0.007	0.0123	0.0211	0.0354	0.0579	0.0919	0.1411
0	0.0023	0.004	0.0071	0.0124	0.0213	0.0357	0.0583	0.0924	0.1418
0.5	0.0023	0.0042	0.0073	0.0127	0.0218	0.0364	0.0593	0.0937	0.1433
1	0.0025	0.0044	0.0077	0.0133	0.0226	0.0375	0.0608	0.0957	0.1457
1.5	0.0027	0.0047	0.0082	0.014	0.0237	0.0391	0.0629	0.0984	0.149
2	0.0029	0.0051	0.0088	0.015	0.0251	0.0411	0.0656	0.1018	0.1532
