# Supplementary material for: Who benefits most? A randomized controlled trial for Parent-implemented social communication intervention for chinese-speaking autistic preschoolers
Source: Mol Autism. 2026 Jul 2;17:29. doi: 10.1186/s13229-026-00725-0 (PMC13335151; doi:10.1186/s13229-026-00725-0)
Supplement: Supplementary file 2 — Supplementary material 2 [file 13229_2026_725_MOESM2_ESM.zip › lmemodel_sensitivity_summarized/NDBI_teaching_within/NDBI_teaching_within_12m - 0m_SLT_effect.csv]

	-2	-1.5	-1	-0.5	0	0.5	1	1.5	2
-2	-1.4645	-1.3663	-1.2681	-1.1699	-1.0716	-0.9734	-0.8752	-0.777	-0.6788
-1.5	-1.4645	-1.3663	-1.2681	-1.1699	-1.0716	-0.9734	-0.8752	-0.777	-0.6788
-1	-1.4645	-1.3663	-1.2681	-1.1699	-1.0716	-0.9734	-0.8752	-0.777	-0.6788
-0.5	-1.4645	-1.3663	-1.2681	-1.1699	-1.0716	-0.9734	-0.8752	-0.777	-0.6788
0	-1.4645	-1.3663	-1.2681	-1.1699	-1.0716	-0.9734	-0.8752	-0.777	-0.6788
0.5	-1.4645	-1.3663	-1.2681	-1.1699	-1.0716	-0.9734	-0.8752	-0.777	-0.6788
1	-1.4645	-1.3663	-1.2681	-1.1699	-1.0716	-0.9734	-0.8752	-0.777	-0.6788
1.5	-1.4645	-1.3663	-1.2681	-1.1699	-1.0716	-0.9734	-0.8752	-0.777	-0.6788
2	-1.4645	-1.3663	-1.2681	-1.1699	-1.0716	-0.9734	-0.8752	-0.777	-0.6788
