# Supplementary material for: Who benefits most? A randomized controlled trial for Parent-implemented social communication intervention for chinese-speaking autistic preschoolers
Source: Mol Autism. 2026 Jul 2;17:29. doi: 10.1186/s13229-026-00725-0 (PMC13335151; doi:10.1186/s13229-026-00725-0)
Supplement: Supplementary file 2 — Supplementary material 2 [file 13229_2026_725_MOESM2_ESM.zip › lmemodel_sensitivity_summarized/NDBI_teaching_within/NDBI_teaching_within_6m - 0m_Self_effect.csv]

	-2	-1.5	-1	-0.5	0	0.5	1	1.5	2
-2	-0.1728	-0.1728	-0.1728	-0.1728	-0.1728	-0.1728	-0.1728	-0.1728	-0.1728
-1.5	-0.1014	-0.1014	-0.1014	-0.1014	-0.1014	-0.1014	-0.1014	-0.1014	-0.1014
-1	-0.03	-0.03	-0.03	-0.03	-0.03	-0.03	-0.03	-0.03	-0.03
-0.5	0.0414	0.0414	0.0414	0.0414	0.0414	0.0414	0.0414	0.0414	0.0414
0	0.1129	0.1129	0.1129	0.1129	0.1129	0.1129	0.1129	0.1129	0.1129
0.5	0.1843	0.1843	0.1843	0.1843	0.1843	0.1843	0.1843	0.1843	0.1843
1	0.2557	0.2557	0.2557	0.2557	0.2557	0.2557	0.2557	0.2557	0.2557
1.5	0.3272	0.3272	0.3272	0.3272	0.3272	0.3272	0.3272	0.3272	0.3272
2	0.3986	0.3986	0.3986	0.3986	0.3986	0.3986	0.3986	0.3986	0.3986
