# Supplementary material for: Who benefits most? A randomized controlled trial for Parent-implemented social communication intervention for chinese-speaking autistic preschoolers
Source: Mol Autism. 2026 Jul 2;17:29. doi: 10.1186/s13229-026-00725-0 (PMC13335151; doi:10.1186/s13229-026-00725-0)
Supplement: Supplementary file 2 — Supplementary material 2 [file 13229_2026_725_MOESM2_ESM.zip › lmemodel_sensitivity_summarized/NDBI_teaching_within/NDBI_teaching_within_6m - 0m_SLT_cohend.csv]

	-2	-1.5	-1	-0.5	0	0.5	1	1.5	2
-2	-0.231	-0.21	-0.188	-0.165	-0.142	-0.118	-0.095	-0.071	-0.047
-1.5	-0.233	-0.211	-0.189	-0.166	-0.143	-0.119	-0.095	-0.071	-0.047
-1	-0.233	-0.212	-0.189	-0.167	-0.143	-0.119	-0.095	-0.071	-0.047
-0.5	-0.234	-0.212	-0.19	-0.167	-0.143	-0.119	-0.096	-0.071	-0.047
0	-0.233	-0.211	-0.189	-0.166	-0.143	-0.119	-0.095	-0.071	-0.047
0.5	-0.232	-0.211	-0.188	-0.166	-0.142	-0.119	-0.095	-0.071	-0.047
1	-0.231	-0.209	-0.187	-0.164	-0.141	-0.118	-0.094	-0.07	-0.047
1.5	-0.228	-0.207	-0.185	-0.163	-0.14	-0.117	-0.093	-0.07	-0.046
2	-0.226	-0.205	-0.183	-0.161	-0.138	-0.115	-0.092	-0.069	-0.046
