# Supplementary material for: Who benefits most? A randomized controlled trial for Parent-implemented social communication intervention for chinese-speaking autistic preschoolers
Source: Mol Autism. 2026 Jul 2;17:29. doi: 10.1186/s13229-026-00725-0 (PMC13335151; doi:10.1186/s13229-026-00725-0)
Supplement: Supplementary file 2 — Supplementary material 2 [file 13229_2026_725_MOESM2_ESM.zip › lmemodel_sensitivity_summarized/NDBI_teaching_within/NDBI_teaching_within_12m - 0m_SLT_cohend.csv]

	-2	-1.5	-1	-0.5	0	0.5	1	1.5	2
-2	-0.635	-0.597	-0.558	-0.517	-0.476	-0.433	-0.39	-0.346	-0.301
-1.5	-0.639	-0.601	-0.561	-0.52	-0.479	-0.436	-0.392	-0.348	-0.303
-1	-0.641	-0.603	-0.563	-0.522	-0.48	-0.437	-0.394	-0.349	-0.304
-0.5	-0.641	-0.603	-0.564	-0.523	-0.481	-0.438	-0.394	-0.35	-0.305
0	-0.64	-0.602	-0.563	-0.522	-0.48	-0.437	-0.393	-0.349	-0.304
0.5	-0.637	-0.6	-0.56	-0.52	-0.478	-0.435	-0.392	-0.348	-0.303
1	-0.633	-0.595	-0.556	-0.516	-0.475	-0.432	-0.389	-0.345	-0.301
1.5	-0.627	-0.59	-0.551	-0.511	-0.47	-0.428	-0.385	-0.342	-0.298
2	-0.62	-0.583	-0.545	-0.505	-0.465	-0.423	-0.381	-0.338	-0.295
