# Supplementary material for: Who benefits most? A randomized controlled trial for Parent-implemented social communication intervention for chinese-speaking autistic preschoolers
Source: Mol Autism. 2026 Jul 2;17:29. doi: 10.1186/s13229-026-00725-0 (PMC13335151; doi:10.1186/s13229-026-00725-0)
Supplement: Supplementary file 2 — Supplementary material 2 [file 13229_2026_725_MOESM2_ESM.zip › lmemodel_sensitivity_summarized/PSS_anova/PSS_anova_Timepoint_Fvalue.csv]

	-15	-12	-9	-6	-3	0	3	6	9	12	15
-15	43.769	42.645	41.009	38.862	36.246	33.243	29.966	26.549	23.124	19.813	16.711
-12	41.966	40.86	39.229	37.073	34.435	31.405	28.104	24.677	21.266	17.998	14.97
-9	39.478	38.374	36.749	34.602	31.981	28.978	25.722	22.363	19.048	15.904	13.026
-6	36.319	35.199	33.581	31.466	28.905	25.993	22.861	19.659	16.53	13.597	10.946
-3	32.581	31.431	29.824	27.768	25.315	22.562	19.635	16.676	13.82	11.177	8.822
0	28.431	27.247	25.663	23.697	21.401	18.869	16.219	13.578	11.066	8.775	6.766
3	24.092	22.884	21.346	19.502	17.408	15.148	12.827	10.556	8.431	6.527	4.89
6	19.801	18.594	17.133	15.445	13.586	11.631	9.669	7.789	6.066	4.555	3.286
9	15.773	14.603	13.25	11.747	10.145	8.509	6.909	5.414	4.079	2.94	2.015
12	12.168	11.072	9.858	8.56	7.222	5.899	4.645	3.508	2.525	1.72	1.098
15	9.079	8.089	7.035	5.951	4.873	3.843	2.902	2.082	1.407	0.887	0.522
