# Supplementary material for: Who benefits most? A randomized controlled trial for Parent-implemented social communication intervention for chinese-speaking autistic preschoolers
Source: Mol Autism. 2026 Jul 2;17:29. doi: 10.1186/s13229-026-00725-0 (PMC13335151; doi:10.1186/s13229-026-00725-0)
Supplement: Supplementary file 2 — Supplementary material 2 [file 13229_2026_725_MOESM2_ESM.zip › lmemodel_sensitivity_summarized/PSS_anova/PSS_anova_Timepoint_PrF.csv]

	-15	-12	-9	-6	-3	0	3	6	9	12	15
-15	0	0	0	0	0	0	0	0	0	0	1e-04
-12	0	0	0	0	0	0	0	0	0	0	2e-04
-9	0	0	0	0	0	0	0	0	0	1e-04	5e-04
-6	0	0	0	0	0	0	0	0	1e-04	4e-04	0.0013
-3	0	0	0	0	0	0	0	1e-04	3e-04	0.0011	0.0037
0	0	0	0	0	0	0	1e-04	4e-04	0.0012	0.0037	0.0106
3	0	0	0	0	1e-04	2e-04	5e-04	0.0015	0.0045	0.012	0.0291
6	0	0	1e-04	1e-04	4e-04	9e-04	0.0024	0.0062	0.0153	0.035	0.0726
9	1e-04	2e-04	4e-04	9e-04	0.0019	0.0043	0.0098	0.0218	0.0459	0.0892	0.1586
12	7e-04	0.0012	0.0022	0.0042	0.0083	0.0168	0.0333	0.0637	0.1149	0.1925	0.297
15	0.0032	0.0053	0.0092	0.0163	0.0294	0.0525	0.0913	0.1518	0.2381	0.3484	0.4717
