# Supplementary material for: Who benefits most? A randomized controlled trial for Parent-implemented social communication intervention for chinese-speaking autistic preschoolers
Source: Mol Autism. 2026 Jul 2;17:29. doi: 10.1186/s13229-026-00725-0 (PMC13335151; doi:10.1186/s13229-026-00725-0)
Supplement: Supplementary file 2 — Supplementary material 2 [file 13229_2026_725_MOESM2_ESM.zip › lmemodel_sensitivity_summarized/Mullen_Receptive_T_within/Mullen_Receptive_T_within_12m - 0m_SLT_effect.csv]

	-7.5	-7	-6.5	-6	-5.5	-5	-4.5	-4	-3.5	-3	-2.5	-2	-1.5	-1	-0.5	0	0.5	1	1.5	2	2.5	3	3.5	4	4.5	5	5.5	6	6.5	7	7.5
-7.5	3.3164	3.4414	3.5664	3.6914	3.8164	3.9414	4.0664	4.1914	4.3164	4.4414	4.5664	4.6914	4.8164	4.9414	5.0664	5.1914	5.3164	5.4414	5.5664	5.6914	5.8164	5.9414	6.0664	6.1914	6.3164	6.4414	6.5664	6.6914	6.8164	6.9414	7.0664
-7	3.3164	3.4414	3.5664	3.6914	3.8164	3.9414	4.0664	4.1914	4.3164	4.4414	4.5664	4.6914	4.8164	4.9414	5.0664	5.1914	5.3164	5.4414	5.5664	5.6914	5.8164	5.9414	6.0664	6.1914	6.3164	6.4414	6.5664	6.6914	6.8164	6.9414	7.0664
-6.5	3.3164	3.4414	3.5664	3.6914	3.8164	3.9414	4.0664	4.1914	4.3164	4.4414	4.5664	4.6914	4.8164	4.9414	5.0664	5.1914	5.3164	5.4414	5.5664	5.6914	5.8164	5.9414	6.0664	6.1914	6.3164	6.4414	6.5664	6.6914	6.8164	6.9414	7.0664
-6	3.3164	3.4414	3.5664	3.6914	3.8164	3.9414	4.0664	4.1914	4.3164	4.4414	4.5664	4.6914	4.8164	4.9414	5.0664	5.1914	5.3164	5.4414	5.5664	5.6914	5.8164	5.9414	6.0664	6.1914	6.3164	6.4414	6.5664	6.6914	6.8164	6.9414	7.0664
-5.5	3.3164	3.4414	3.5664	3.6914	3.8164	3.9414	4.0664	4.1914	4.3164	4.4414	4.5664	4.6914	4.8164	4.9414	5.0664	5.1914	5.3164	5.4414	5.5664	5.6914	5.8164	5.9414	6.0664	6.1914	6.3164	6.4414	6.5664	6.6914	6.8164	6.9414	7.0664
-5	3.3164	3.4414	3.5664	3.6914	3.8164	3.9414	4.0664	4.1914	4.3164	4.4414	4.5664	4.6914	4.8164	4.9414	5.0664	5.1914	5.3164	5.4414	5.5664	5.6914	5.8164	5.9414	6.0664	6.1914	6.3164	6.4414	6.5664	6.6914	6.8164	6.9414	7.0664
-4.5	3.3164	3.4414	3.5664	3.6914	3.8164	3.9414	4.0664	4.1914	4.3164	4.4414	4.5664	4.6914	4.8164	4.9414	5.0664	5.1914	5.3164	5.4414	5.5664	5.6914	5.8164	5.9414	6.0664	6.1914	6.3164	6.4414	6.5664	6.6914	6.8164	6.9414	7.0664
-4	3.3164	3.4414	3.5664	3.6914	3.8164	3.9414	4.0664	4.1914	4.3164	4.4414	4.5664	4.6914	4.8164	4.9414	5.0664	5.1914	5.3164	5.4414	5.5664	5.6914	5.8164	5.9414	6.0664	6.1914	6.3164	6.4414	6.5664	6.6914	6.8164	6.9414	7.0664
-3.5	3.3164	3.4414	3.5664	3.6914	3.8164	3.9414	4.0664	4.1914	4.3164	4.4414	4.5664	4.6914	4.8164	4.9414	5.0664	5.1914	5.3164	5.4414	5.5664	5.6914	5.8164	5.9414	6.0664	6.1914	6.3164	6.4414	6.5664	6.6914	6.8164	6.9414	7.0664
-3	3.3164	3.4414	3.5664	3.6914	3.8164	3.9414	4.0664	4.1914	4.3164	4.4414	4.5664	4.6914	4.8164	4.9414	5.0664	5.1914	5.3164	5.4414	5.5664	5.6914	5.8164	5.9414	6.0664	6.1914	6.3164	6.4414	6.5664	6.6914	6.8164	6.9414	7.0664
-2.5	3.3164	3.4414	3.5664	3.6914	3.8164	3.9414	4.0664	4.1914	4.3164	4.4414	4.5664	4.6914	4.8164	4.9414	5.0664	5.1914	5.3164	5.4414	5.5664	5.6914	5.8164	5.9414	6.0664	6.1914	6.3164	6.4414	6.5664	6.6914	6.8164	6.9414	7.0664
-2	3.3164	3.4414	3.5664	3.6914	3.8164	3.9414	4.0664	4.1914	4.3164	4.4414	4.5664	4.6914	4.8164	4.9414	5.0664	5.1914	5.3164	5.4414	5.5664	5.6914	5.8164	5.9414	6.0664	6.1914	6.3164	6.4414	6.5664	6.6914	6.8164	6.9414	7.0664
-1.5	3.3164	3.4414	3.5664	3.6914	3.8164	3.9414	4.0664	4.1914	4.3164	4.4414	4.5664	4.6914	4.8164	4.9414	5.0664	5.1914	5.3164	5.4414	5.5664	5.6914	5.8164	5.9414	6.0664	6.1914	6.3164	6.4414	6.5664	6.6914	6.8164	6.9414	7.0664
-1	3.3164	3.4414	3.5664	3.6914	3.8164	3.9414	4.0664	4.1914	4.3164	4.4414	4.5664	4.6914	4.8164	4.9414	5.0664	5.1914	5.3164	5.4414	5.5664	5.6914	5.8164	5.9414	6.0664	6.1914	6.3164	6.4414	6.5664	6.6914	6.8164	6.9414	7.0664
-0.5	3.3164	3.4414	3.5664	3.6914	3.8164	3.9414	4.0664	4.1914	4.3164	4.4414	4.5664	4.6914	4.8164	4.9414	5.0664	5.1914	5.3164	5.4414	5.5664	5.6914	5.8164	5.9414	6.0664	6.1914	6.3164	6.4414	6.5664	6.6914	6.8164	6.9414	7.0664
0	3.3164	3.4414	3.5664	3.6914	3.8164	3.9414	4.0664	4.1914	4.3164	4.4414	4.5664	4.6914	4.8164	4.9414	5.0664	5.1914	5.3164	5.4414	5.5664	5.6914	5.8164	5.9414	6.0664	6.1914	6.3164	6.4414	6.5664	6.6914	6.8164	6.9414	7.0664
0.5	3.3164	3.4414	3.5664	3.6914	3.8164	3.9414	4.0664	4.1914	4.3164	4.4414	4.5664	4.6914	4.8164	4.9414	5.0664	5.1914	5.3164	5.4414	5.5664	5.6914	5.8164	5.9414	6.0664	6.1914	6.3164	6.4414	6.5664	6.6914	6.8164	6.9414	7.0664
1	3.3164	3.4414	3.5664	3.6914	3.8164	3.9414	4.0664	4.1914	4.3164	4.4414	4.5664	4.6914	4.8164	4.9414	5.0664	5.1914	5.3164	5.4414	5.5664	5.6914	5.8164	5.9414	6.0664	6.1914	6.3164	6.4414	6.5664	6.6914	6.8164	6.9414	7.0664
1.5	3.3164	3.4414	3.5664	3.6914	3.8164	3.9414	4.0664	4.1914	4.3164	4.4414	4.5664	4.6914	4.8164	4.9414	5.0664	5.1914	5.3164	5.4414	5.5664	5.6914	5.8164	5.9414	6.0664	6.1914	6.3164	6.4414	6.5664	6.6914	6.8164	6.9414	7.0664
2	3.3164	3.4414	3.5664	3.6914	3.8164	3.9414	4.0664	4.1914	4.3164	4.4414	4.5664	4.6914	4.8164	4.9414	5.0664	5.1914	5.3164	5.4414	5.5664	5.6914	5.8164	5.9414	6.0664	6.1914	6.3164	6.4414	6.5664	6.6914	6.8164	6.9414	7.0664
2.5	3.3164	3.4414	3.5664	3.6914	3.8164	3.9414	4.0664	4.1914	4.3164	4.4414	4.5664	4.6914	4.8164	4.9414	5.0664	5.1914	5.3164	5.4414	5.5664	5.6914	5.8164	5.9414	6.0664	6.1914	6.3164	6.4414	6.5664	6.6914	6.8164	6.9414	7.0664
3	3.3164	3.4414	3.5664	3.6914	3.8164	3.9414	4.0664	4.1914	4.3164	4.4414	4.5664	4.6914	4.8164	4.9414	5.0664	5.1914	5.3164	5.4414	5.5664	5.6914	5.8164	5.9414	6.0664	6.1914	6.3164	6.4414	6.5664	6.6914	6.8164	6.9414	7.0664
3.5	3.3164	3.4414	3.5664	3.6914	3.8164	3.9414	4.0664	4.1914	4.3164	4.4414	4.5664	4.6914	4.8164	4.9414	5.0664	5.1914	5.3164	5.4414	5.5664	5.6914	5.8164	5.9414	6.0664	6.1914	6.3164	6.4414	6.5664	6.6914	6.8164	6.9414	7.0664
4	3.3164	3.4414	3.5664	3.6914	3.8164	3.9414	4.0664	4.1914	4.3164	4.4414	4.5664	4.6914	4.8164	4.9414	5.0664	5.1914	5.3164	5.4414	5.5664	5.6914	5.8164	5.9414	6.0664	6.1914	6.3164	6.4414	6.5664	6.6914	6.8164	6.9414	7.0664
4.5	3.3164	3.4414	3.5664	3.6914	3.8164	3.9414	4.0664	4.1914	4.3164	4.4414	4.5664	4.6914	4.8164	4.9414	5.0664	5.1914	5.3164	5.4414	5.5664	5.6914	5.8164	5.9414	6.0664	6.1914	6.3164	6.4414	6.5664	6.6914	6.8164	6.9414	7.0664
5	3.3164	3.4414	3.5664	3.6914	3.8164	3.9414	4.0664	4.1914	4.3164	4.4414	4.5664	4.6914	4.8164	4.9414	5.0664	5.1914	5.3164	5.4414	5.5664	5.6914	5.8164	5.9414	6.0664	6.1914	6.3164	6.4414	6.5664	6.6914	6.8164	6.9414	7.0664
5.5	3.3164	3.4414	3.5664	3.6914	3.8164	3.9414	4.0664	4.1914	4.3164	4.4414	4.5664	4.6914	4.8164	4.9414	5.0664	5.1914	5.3164	5.4414	5.5664	5.6914	5.8164	5.9414	6.0664	6.1914	6.3164	6.4414	6.5664	6.6914	6.8164	6.9414	7.0664
6	3.3164	3.4414	3.5664	3.6914	3.8164	3.9414	4.0664	4.1914	4.3164	4.4414	4.5664	4.6914	4.8164	4.9414	5.0664	5.1914	5.3164	5.4414	5.5664	5.6914	5.8164	5.9414	6.0664	6.1914	6.3164	6.4414	6.5664	6.6914	6.8164	6.9414	7.0664
6.5	3.3164	3.4414	3.5664	3.6914	3.8164	3.9414	4.0664	4.1914	4.3164	4.4414	4.5664	4.6914	4.8164	4.9414	5.0664	5.1914	5.3164	5.4414	5.5664	5.6914	5.8164	5.9414	6.0664	6.1914	6.3164	6.4414	6.5664	6.6914	6.8164	6.9414	7.0664
7	3.3164	3.4414	3.5664	3.6914	3.8164	3.9414	4.0664	4.1914	4.3164	4.4414	4.5664	4.6914	4.8164	4.9414	5.0664	5.1914	5.3164	5.4414	5.5664	5.6914	5.8164	5.9414	6.0664	6.1914	6.3164	6.4414	6.5664	6.6914	6.8164	6.9414	7.0664
7.5	3.3164	3.4414	3.5664	3.6914	3.8164	3.9414	4.0664	4.1914	4.3164	4.4414	4.5664	4.6914	4.8164	4.9414	5.0664	5.1914	5.3164	5.4414	5.5664	5.6914	5.8164	5.9414	6.0664	6.1914	6.3164	6.4414	6.5664	6.6914	6.8164	6.9414	7.0664
