# Supplementary material for: Who benefits most? A randomized controlled trial for Parent-implemented social communication intervention for chinese-speaking autistic preschoolers
Source: Mol Autism. 2026 Jul 2;17:29. doi: 10.1186/s13229-026-00725-0 (PMC13335151; doi:10.1186/s13229-026-00725-0)
Supplement: Supplementary file 2 — Supplementary material 2 [file 13229_2026_725_MOESM2_ESM.zip › lmemodel_sensitivity_summarized/Mullen_Receptive_T_within/Mullen_Receptive_T_within_12m - 0m_SLT_cohend.csv]

	-7.5	-7	-6.5	-6	-5.5	-5	-4.5	-4	-3.5	-3	-2.5	-2	-1.5	-1	-0.5	0	0.5	1	1.5	2	2.5	3	3.5	4	4.5	5	5.5	6	6.5	7	7.5
-7.5	0.333	0.346	0.358	0.37	0.383	0.395	0.407	0.42	0.432	0.444	0.456	0.468	0.479	0.491	0.503	0.515	0.526	0.537	0.549	0.56	0.571	0.582	0.593	0.604	0.615	0.625	0.636	0.646	0.656	0.666	0.676
-7	0.333	0.346	0.358	0.371	0.383	0.396	0.408	0.42	0.432	0.444	0.456	0.468	0.48	0.492	0.504	0.515	0.527	0.538	0.549	0.561	0.572	0.583	0.594	0.605	0.615	0.626	0.636	0.647	0.657	0.667	0.677
-6.5	0.334	0.346	0.359	0.371	0.384	0.396	0.408	0.42	0.433	0.445	0.457	0.469	0.481	0.492	0.504	0.516	0.527	0.539	0.55	0.561	0.572	0.583	0.594	0.605	0.616	0.626	0.637	0.647	0.658	0.668	0.678
-6	0.334	0.347	0.359	0.372	0.384	0.396	0.409	0.421	0.433	0.445	0.457	0.469	0.481	0.493	0.505	0.516	0.528	0.539	0.551	0.562	0.573	0.584	0.595	0.606	0.616	0.627	0.638	0.648	0.658	0.668	0.678
-5.5	0.334	0.347	0.359	0.372	0.384	0.397	0.409	0.421	0.433	0.445	0.457	0.469	0.481	0.493	0.505	0.517	0.528	0.54	0.551	0.562	0.573	0.584	0.595	0.606	0.617	0.627	0.638	0.648	0.659	0.669	0.679
-5	0.335	0.347	0.36	0.372	0.384	0.397	0.409	0.421	0.434	0.446	0.458	0.47	0.482	0.493	0.505	0.517	0.528	0.54	0.551	0.563	0.574	0.585	0.596	0.607	0.617	0.628	0.638	0.649	0.659	0.669	0.679
-4.5	0.335	0.347	0.36	0.372	0.385	0.397	0.409	0.422	0.434	0.446	0.458	0.47	0.482	0.494	0.505	0.517	0.529	0.54	0.552	0.563	0.574	0.585	0.596	0.607	0.618	0.628	0.639	0.649	0.659	0.669	0.679
-4	0.335	0.347	0.36	0.372	0.385	0.397	0.409	0.422	0.434	0.446	0.458	0.47	0.482	0.494	0.506	0.517	0.529	0.54	0.552	0.563	0.574	0.585	0.596	0.607	0.618	0.628	0.639	0.649	0.66	0.67	0.68
-3.5	0.335	0.347	0.36	0.372	0.385	0.397	0.409	0.422	0.434	0.446	0.458	0.47	0.482	0.494	0.506	0.517	0.529	0.54	0.552	0.563	0.574	0.585	0.596	0.607	0.618	0.628	0.639	0.649	0.66	0.67	0.68
-3	0.335	0.347	0.36	0.372	0.385	0.397	0.409	0.422	0.434	0.446	0.458	0.47	0.482	0.494	0.506	0.517	0.529	0.54	0.552	0.563	0.574	0.585	0.596	0.607	0.618	0.629	0.639	0.649	0.66	0.67	0.68
-2.5	0.335	0.347	0.36	0.372	0.385	0.397	0.409	0.422	0.434	0.446	0.458	0.47	0.482	0.494	0.506	0.517	0.529	0.54	0.552	0.563	0.574	0.585	0.596	0.607	0.618	0.628	0.639	0.649	0.66	0.67	0.68
-2	0.334	0.347	0.36	0.372	0.384	0.397	0.409	0.421	0.434	0.446	0.458	0.47	0.482	0.494	0.505	0.517	0.529	0.54	0.552	0.563	0.574	0.585	0.596	0.607	0.618	0.628	0.639	0.649	0.659	0.67	0.68
-1.5	0.334	0.347	0.359	0.372	0.384	0.397	0.409	0.421	0.433	0.446	0.458	0.47	0.482	0.493	0.505	0.517	0.528	0.54	0.551	0.563	0.574	0.585	0.596	0.607	0.617	0.628	0.639	0.649	0.659	0.669	0.679
-1	0.334	0.347	0.359	0.372	0.384	0.396	0.409	0.421	0.433	0.445	0.457	0.469	0.481	0.493	0.505	0.517	0.528	0.54	0.551	0.562	0.573	0.585	0.595	0.606	0.617	0.628	0.638	0.649	0.659	0.669	0.679
-0.5	0.334	0.346	0.359	0.371	0.384	0.396	0.408	0.421	0.433	0.445	0.457	0.469	0.481	0.493	0.504	0.516	0.528	0.539	0.551	0.562	0.573	0.584	0.595	0.606	0.617	0.627	0.638	0.648	0.658	0.669	0.679
0	0.333	0.346	0.358	0.371	0.383	0.396	0.408	0.42	0.432	0.445	0.457	0.469	0.48	0.492	0.504	0.516	0.527	0.539	0.55	0.561	0.573	0.584	0.595	0.605	0.616	0.627	0.637	0.648	0.658	0.668	0.678
0.5	0.333	0.346	0.358	0.37	0.383	0.395	0.408	0.42	0.432	0.444	0.456	0.468	0.48	0.492	0.503	0.515	0.527	0.538	0.549	0.561	0.572	0.583	0.594	0.605	0.615	0.626	0.637	0.647	0.657	0.667	0.677
1	0.333	0.345	0.357	0.37	0.382	0.395	0.407	0.419	0.431	0.443	0.455	0.467	0.479	0.491	0.503	0.514	0.526	0.537	0.549	0.56	0.571	0.582	0.593	0.604	0.615	0.625	0.636	0.646	0.656	0.667	0.677
1.5	0.332	0.345	0.357	0.369	0.382	0.394	0.406	0.419	0.431	0.443	0.455	0.467	0.479	0.49	0.502	0.514	0.525	0.537	0.548	0.559	0.57	0.582	0.592	0.603	0.614	0.625	0.635	0.645	0.656	0.666	0.676
2	0.332	0.344	0.356	0.369	0.381	0.394	0.406	0.418	0.43	0.442	0.454	0.466	0.478	0.49	0.501	0.513	0.525	0.536	0.547	0.558	0.57	0.581	0.592	0.602	0.613	0.624	0.634	0.644	0.655	0.665	0.675
2.5	0.331	0.343	0.356	0.368	0.38	0.393	0.405	0.417	0.429	0.441	0.453	0.465	0.477	0.489	0.501	0.512	0.524	0.535	0.546	0.558	0.569	0.58	0.591	0.601	0.612	0.623	0.633	0.643	0.654	0.664	0.674
3	0.33	0.343	0.355	0.367	0.38	0.392	0.404	0.416	0.429	0.441	0.453	0.464	0.476	0.488	0.5	0.511	0.523	0.534	0.545	0.557	0.568	0.579	0.59	0.6	0.611	0.622	0.632	0.642	0.653	0.663	0.673
3.5	0.33	0.342	0.354	0.367	0.379	0.391	0.403	0.416	0.428	0.44	0.452	0.463	0.475	0.487	0.499	0.51	0.522	0.533	0.544	0.556	0.567	0.578	0.588	0.599	0.61	0.62	0.631	0.641	0.651	0.662	0.672
4	0.329	0.341	0.354	0.366	0.378	0.39	0.403	0.415	0.427	0.439	0.451	0.462	0.474	0.486	0.498	0.509	0.521	0.532	0.543	0.554	0.565	0.576	0.587	0.598	0.609	0.619	0.63	0.64	0.65	0.66	0.67
4.5	0.328	0.34	0.353	0.365	0.377	0.389	0.402	0.414	0.426	0.438	0.45	0.461	0.473	0.485	0.496	0.508	0.519	0.531	0.542	0.553	0.564	0.575	0.586	0.597	0.607	0.618	0.628	0.639	0.649	0.659	0.669
5	0.327	0.34	0.352	0.364	0.376	0.388	0.401	0.413	0.425	0.437	0.449	0.46	0.472	0.484	0.495	0.507	0.518	0.53	0.541	0.552	0.563	0.574	0.585	0.595	0.606	0.617	0.627	0.637	0.647	0.657	0.667
5.5	0.326	0.339	0.351	0.363	0.375	0.387	0.4	0.412	0.424	0.436	0.447	0.459	0.471	0.483	0.494	0.505	0.517	0.528	0.539	0.551	0.562	0.572	0.583	0.594	0.605	0.615	0.625	0.636	0.646	0.656	0.666
6	0.326	0.338	0.35	0.362	0.374	0.386	0.398	0.41	0.422	0.434	0.446	0.458	0.47	0.481	0.493	0.504	0.516	0.527	0.538	0.549	0.56	0.571	0.582	0.592	0.603	0.614	0.624	0.634	0.644	0.654	0.664
6.5	0.324	0.337	0.349	0.361	0.373	0.385	0.397	0.409	0.421	0.433	0.445	0.457	0.468	0.48	0.491	0.503	0.514	0.525	0.537	0.548	0.559	0.569	0.58	0.591	0.601	0.612	0.622	0.632	0.643	0.653	0.662
7	0.324	0.336	0.348	0.36	0.372	0.384	0.396	0.408	0.42	0.432	0.444	0.455	0.467	0.478	0.49	0.501	0.513	0.524	0.535	0.546	0.557	0.568	0.579	0.589	0.6	0.61	0.621	0.631	0.641	0.651	0.661
7.5	0.322	0.335	0.347	0.359	0.371	0.383	0.395	0.407	0.419	0.431	0.442	0.454	0.465	0.477	0.488	0.5	0.511	0.522	0.533	0.544	0.555	0.566	0.577	0.588	0.598	0.608	0.619	0.629	0.639	0.649	0.659
