# Supplementary material for: Who benefits most? A randomized controlled trial for Parent-implemented social communication intervention for chinese-speaking autistic preschoolers
Source: Mol Autism. 2026 Jul 2;17:29. doi: 10.1186/s13229-026-00725-0 (PMC13335151; doi:10.1186/s13229-026-00725-0)
Supplement: Supplementary file 2 — Supplementary material 2 [file 13229_2026_725_MOESM2_ESM.zip › lmemodel_sensitivity_summarized/Mullen_Receptive_T_within/Mullen_Receptive_T_within_12m - 0m_SLT_pval.csv]

	-7.5	-7	-6.5	-6	-5.5	-5	-4.5	-4	-3.5	-3	-2.5	-2	-1.5	-1	-0.5	0	0.5	1	1.5	2	2.5	3	3.5	4	4.5	5	5.5	6	6.5	7	7.5
-7.5	0.1459	0.1316	0.1185	0.1064	0.0954	0.0854	0.0763	0.0681	0.0607	0.054	0.0479	0.0425	0.0376	0.0333	0.0294	0.026	0.0229	0.0202	0.0178	0.0156	0.0137	0.0121	0.0106	0.0093	0.0082	0.0072	0.0063	0.0055	0.0048	0.0042	0.0037
-7	0.1455	0.1312	0.1181	0.1061	0.0951	0.0851	0.0761	0.0679	0.0604	0.0537	0.0477	0.0423	0.0375	0.0332	0.0293	0.0259	0.0228	0.0201	0.0177	0.0155	0.0137	0.012	0.0105	0.0092	0.0081	0.0071	0.0062	0.0055	0.0048	0.0042	0.0037
-6.5	0.1452	0.1309	0.1178	0.1058	0.0949	0.0849	0.0758	0.0676	0.0602	0.0535	0.0475	0.0422	0.0373	0.033	0.0292	0.0257	0.0227	0.02	0.0176	0.0155	0.0136	0.0119	0.0105	0.0092	0.0081	0.0071	0.0062	0.0054	0.0048	0.0042	0.0037
-6	0.1449	0.1307	0.1176	0.1056	0.0946	0.0847	0.0756	0.0674	0.06	0.0534	0.0474	0.042	0.0372	0.0329	0.0291	0.0256	0.0226	0.0199	0.0175	0.0154	0.0135	0.0119	0.0104	0.0092	0.008	0.007	0.0062	0.0054	0.0047	0.0042	0.0036
-5.5	0.1447	0.1304	0.1173	0.1054	0.0944	0.0845	0.0755	0.0673	0.0599	0.0532	0.0473	0.0419	0.0371	0.0328	0.029	0.0256	0.0225	0.0198	0.0175	0.0153	0.0135	0.0118	0.0104	0.0091	0.008	0.007	0.0061	0.0054	0.0047	0.0041	0.0036
-5	0.1445	0.1302	0.1172	0.1052	0.0943	0.0843	0.0753	0.0671	0.0598	0.0531	0.0472	0.0418	0.037	0.0327	0.0289	0.0255	0.0225	0.0198	0.0174	0.0153	0.0134	0.0118	0.0104	0.0091	0.008	0.007	0.0061	0.0054	0.0047	0.0041	0.0036
-4.5	0.1443	0.1301	0.117	0.1051	0.0941	0.0842	0.0752	0.067	0.0597	0.053	0.0471	0.0417	0.0369	0.0326	0.0288	0.0254	0.0224	0.0197	0.0174	0.0153	0.0134	0.0118	0.0103	0.0091	0.0079	0.007	0.0061	0.0053	0.0047	0.0041	0.0036
-4	0.1442	0.13	0.1169	0.105	0.0941	0.0841	0.0751	0.067	0.0596	0.053	0.047	0.0417	0.0369	0.0326	0.0288	0.0254	0.0224	0.0197	0.0173	0.0152	0.0134	0.0117	0.0103	0.009	0.0079	0.0069	0.0061	0.0053	0.0047	0.0041	0.0036
-3.5	0.1442	0.1299	0.1169	0.1049	0.094	0.0841	0.0751	0.0669	0.0596	0.0529	0.047	0.0416	0.0368	0.0326	0.0288	0.0254	0.0224	0.0197	0.0173	0.0152	0.0134	0.0117	0.0103	0.009	0.0079	0.0069	0.0061	0.0053	0.0047	0.0041	0.0036
-3	0.1441	0.1299	0.1168	0.1049	0.094	0.0841	0.0751	0.0669	0.0596	0.0529	0.047	0.0416	0.0368	0.0326	0.0288	0.0254	0.0223	0.0197	0.0173	0.0152	0.0134	0.0117	0.0103	0.009	0.0079	0.0069	0.0061	0.0053	0.0047	0.0041	0.0036
-2.5	0.1442	0.1299	0.1169	0.1049	0.094	0.0841	0.0751	0.0669	0.0596	0.0529	0.047	0.0416	0.0368	0.0326	0.0288	0.0254	0.0224	0.0197	0.0173	0.0152	0.0134	0.0117	0.0103	0.009	0.0079	0.0069	0.0061	0.0053	0.0047	0.0041	0.0036
-2	0.1442	0.13	0.1169	0.105	0.0941	0.0841	0.0751	0.067	0.0596	0.053	0.047	0.0417	0.0369	0.0326	0.0288	0.0254	0.0224	0.0197	0.0173	0.0152	0.0134	0.0117	0.0103	0.009	0.0079	0.0069	0.0061	0.0053	0.0047	0.0041	0.0036
-1.5	0.1443	0.1301	0.117	0.1051	0.0941	0.0842	0.0752	0.067	0.0597	0.053	0.0471	0.0417	0.0369	0.0326	0.0288	0.0254	0.0224	0.0197	0.0174	0.0153	0.0134	0.0118	0.0103	0.0091	0.0079	0.007	0.0061	0.0053	0.0047	0.0041	0.0036
-1	0.1445	0.1302	0.1172	0.1052	0.0943	0.0843	0.0753	0.0671	0.0598	0.0531	0.0472	0.0418	0.037	0.0327	0.0289	0.0255	0.0225	0.0198	0.0174	0.0153	0.0134	0.0118	0.0104	0.0091	0.008	0.007	0.0061	0.0054	0.0047	0.0041	0.0036
-0.5	0.1447	0.1304	0.1173	0.1054	0.0944	0.0845	0.0755	0.0673	0.0599	0.0532	0.0473	0.0419	0.0371	0.0328	0.029	0.0256	0.0225	0.0198	0.0175	0.0153	0.0135	0.0118	0.0104	0.0091	0.008	0.007	0.0061	0.0054	0.0047	0.0041	0.0036
0	0.1449	0.1307	0.1175	0.1056	0.0946	0.0847	0.0756	0.0674	0.06	0.0534	0.0474	0.042	0.0372	0.0329	0.0291	0.0256	0.0226	0.0199	0.0175	0.0154	0.0135	0.0119	0.0104	0.0092	0.008	0.007	0.0062	0.0054	0.0047	0.0042	0.0036
0.5	0.1452	0.1309	0.1178	0.1058	0.0949	0.0849	0.0758	0.0676	0.0602	0.0535	0.0475	0.0422	0.0373	0.033	0.0292	0.0257	0.0227	0.02	0.0176	0.0155	0.0136	0.0119	0.0105	0.0092	0.0081	0.0071	0.0062	0.0054	0.0048	0.0042	0.0037
1	0.1455	0.1312	0.1181	0.1061	0.0951	0.0851	0.0761	0.0678	0.0604	0.0537	0.0477	0.0423	0.0375	0.0331	0.0293	0.0258	0.0228	0.0201	0.0177	0.0155	0.0137	0.012	0.0105	0.0092	0.0081	0.0071	0.0062	0.0055	0.0048	0.0042	0.0037
1.5	0.1459	0.1316	0.1184	0.1064	0.0954	0.0854	0.0763	0.0681	0.0607	0.0539	0.0479	0.0425	0.0376	0.0333	0.0294	0.026	0.0229	0.0202	0.0178	0.0156	0.0137	0.0121	0.0106	0.0093	0.0082	0.0072	0.0063	0.0055	0.0048	0.0042	0.0037
2	0.1463	0.132	0.1188	0.1068	0.0958	0.0857	0.0766	0.0684	0.0609	0.0542	0.0481	0.0427	0.0378	0.0335	0.0296	0.0261	0.023	0.0203	0.0179	0.0157	0.0138	0.0122	0.0107	0.0094	0.0082	0.0072	0.0063	0.0056	0.0049	0.0043	0.0037
2.5	0.1468	0.1324	0.1192	0.1072	0.0961	0.0861	0.077	0.0687	0.0612	0.0545	0.0484	0.0429	0.038	0.0337	0.0298	0.0263	0.0232	0.0204	0.018	0.0158	0.0139	0.0122	0.0108	0.0094	0.0083	0.0073	0.0064	0.0056	0.0049	0.0043	0.0038
3	0.1473	0.1329	0.1197	0.1076	0.0965	0.0865	0.0773	0.069	0.0615	0.0547	0.0487	0.0432	0.0383	0.0339	0.03	0.0265	0.0234	0.0206	0.0181	0.016	0.014	0.0123	0.0108	0.0095	0.0084	0.0073	0.0064	0.0057	0.005	0.0043	0.0038
3.5	0.1478	0.1334	0.1202	0.1081	0.097	0.0869	0.0777	0.0694	0.0619	0.0551	0.0489	0.0435	0.0385	0.0341	0.0302	0.0267	0.0235	0.0207	0.0183	0.0161	0.0142	0.0125	0.0109	0.0096	0.0084	0.0074	0.0065	0.0057	0.005	0.0044	0.0039
4	0.1484	0.134	0.1207	0.1086	0.0975	0.0873	0.0781	0.0698	0.0622	0.0554	0.0493	0.0437	0.0388	0.0344	0.0304	0.0269	0.0237	0.0209	0.0184	0.0162	0.0143	0.0126	0.0111	0.0097	0.0085	0.0075	0.0066	0.0058	0.0051	0.0044	0.0039
4.5	0.149	0.1346	0.1213	0.1091	0.098	0.0878	0.0786	0.0702	0.0626	0.0558	0.0496	0.0441	0.0391	0.0346	0.0306	0.0271	0.0239	0.0211	0.0186	0.0164	0.0144	0.0127	0.0112	0.0098	0.0086	0.0076	0.0066	0.0058	0.0051	0.0045	0.0039
5	0.1497	0.1352	0.1219	0.1097	0.0985	0.0883	0.0791	0.0707	0.0631	0.0562	0.05	0.0444	0.0394	0.0349	0.0309	0.0273	0.0241	0.0213	0.0188	0.0166	0.0146	0.0128	0.0113	0.0099	0.0087	0.0077	0.0067	0.0059	0.0052	0.0046	0.004
5.5	0.1504	0.1359	0.1226	0.1103	0.0991	0.0889	0.0796	0.0712	0.0635	0.0566	0.0504	0.0448	0.0397	0.0352	0.0312	0.0276	0.0244	0.0215	0.019	0.0167	0.0147	0.013	0.0114	0.01	0.0088	0.0078	0.0068	0.006	0.0053	0.0046	0.0041
6	0.1512	0.1366	0.1232	0.111	0.0997	0.0895	0.0801	0.0717	0.064	0.057	0.0508	0.0451	0.0401	0.0355	0.0315	0.0279	0.0246	0.0218	0.0192	0.0169	0.0149	0.0131	0.0116	0.0102	0.0089	0.0079	0.0069	0.0061	0.0053	0.0047	0.0041
6.5	0.152	0.1374	0.124	0.1117	0.1004	0.0901	0.0807	0.0722	0.0645	0.0575	0.0512	0.0456	0.0405	0.0359	0.0318	0.0282	0.0249	0.022	0.0194	0.0171	0.0151	0.0133	0.0117	0.0103	0.0091	0.008	0.007	0.0062	0.0054	0.0048	0.0042
7	0.1528	0.1382	0.1247	0.1124	0.1011	0.0907	0.0813	0.0728	0.065	0.058	0.0517	0.046	0.0409	0.0363	0.0321	0.0285	0.0252	0.0223	0.0197	0.0173	0.0153	0.0135	0.0119	0.0104	0.0092	0.0081	0.0071	0.0063	0.0055	0.0048	0.0042
7.5	0.1537	0.139	0.1255	0.1132	0.1018	0.0914	0.082	0.0734	0.0656	0.0585	0.0522	0.0464	0.0413	0.0366	0.0325	0.0288	0.0255	0.0225	0.0199	0.0176	0.0155	0.0137	0.012	0.0106	0.0093	0.0082	0.0072	0.0064	0.0056	0.0049	0.0043
