# Supplementary material for: Who benefits most? A randomized controlled trial for Parent-implemented social communication intervention for chinese-speaking autistic preschoolers
Source: Mol Autism. 2026 Jul 2;17:29. doi: 10.1186/s13229-026-00725-0 (PMC13335151; doi:10.1186/s13229-026-00725-0)
Supplement: Supplementary file 2 — Supplementary material 2 [file 13229_2026_725_MOESM2_ESM.zip › lmemodel_sensitivity_summarized/Mullen_Receptive_T_within/Mullen_Receptive_T_within_12m - 0m_Self_effect.csv]

	-7.5	-7	-6.5	-6	-5.5	-5	-4.5	-4	-3.5	-3	-2.5	-2	-1.5	-1	-0.5	0	0.5	1	1.5	2	2.5	3	3.5	4	4.5	5	5.5	6	6.5	7	7.5
-7.5	4.866	4.866	4.866	4.866	4.866	4.866	4.866	4.866	4.866	4.866	4.866	4.866	4.866	4.866	4.866	4.866	4.866	4.866	4.866	4.866	4.866	4.866	4.866	4.866	4.866	4.866	4.866	4.866	4.866	4.866	4.866
-7	5.1428	5.1428	5.1428	5.1428	5.1428	5.1428	5.1428	5.1428	5.1428	5.1428	5.1428	5.1428	5.1428	5.1428	5.1428	5.1428	5.1428	5.1428	5.1428	5.1428	5.1428	5.1428	5.1428	5.1428	5.1428	5.1428	5.1428	5.1428	5.1428	5.1428	5.1428
-6.5	5.4196	5.4196	5.4196	5.4196	5.4196	5.4196	5.4196	5.4196	5.4196	5.4196	5.4196	5.4196	5.4196	5.4196	5.4196	5.4196	5.4196	5.4196	5.4196	5.4196	5.4196	5.4196	5.4196	5.4196	5.4196	5.4196	5.4196	5.4196	5.4196	5.4196	5.4196
-6	5.6964	5.6964	5.6964	5.6964	5.6964	5.6964	5.6964	5.6964	5.6964	5.6964	5.6964	5.6964	5.6964	5.6964	5.6964	5.6964	5.6964	5.6964	5.6964	5.6964	5.6964	5.6964	5.6964	5.6964	5.6964	5.6964	5.6964	5.6964	5.6964	5.6964	5.6964
-5.5	5.9732	5.9732	5.9732	5.9732	5.9732	5.9732	5.9732	5.9732	5.9732	5.9732	5.9732	5.9732	5.9732	5.9732	5.9732	5.9732	5.9732	5.9732	5.9732	5.9732	5.9732	5.9732	5.9732	5.9732	5.9732	5.9732	5.9732	5.9732	5.9732	5.9732	5.9732
-5	6.25	6.25	6.25	6.25	6.25	6.25	6.25	6.25	6.25	6.25	6.25	6.25	6.25	6.25	6.25	6.25	6.25	6.25	6.25	6.25	6.25	6.25	6.25	6.25	6.25	6.25	6.25	6.25	6.25	6.25	6.25
-4.5	6.5267	6.5267	6.5267	6.5267	6.5267	6.5267	6.5267	6.5267	6.5267	6.5267	6.5267	6.5267	6.5267	6.5267	6.5267	6.5267	6.5267	6.5267	6.5267	6.5267	6.5267	6.5267	6.5267	6.5267	6.5267	6.5267	6.5267	6.5267	6.5267	6.5267	6.5267
-4	6.8035	6.8035	6.8035	6.8035	6.8035	6.8035	6.8035	6.8035	6.8035	6.8035	6.8035	6.8035	6.8035	6.8035	6.8035	6.8035	6.8035	6.8035	6.8035	6.8035	6.8035	6.8035	6.8035	6.8035	6.8035	6.8035	6.8035	6.8035	6.8035	6.8035	6.8035
-3.5	7.0803	7.0803	7.0803	7.0803	7.0803	7.0803	7.0803	7.0803	7.0803	7.0803	7.0803	7.0803	7.0803	7.0803	7.0803	7.0803	7.0803	7.0803	7.0803	7.0803	7.0803	7.0803	7.0803	7.0803	7.0803	7.0803	7.0803	7.0803	7.0803	7.0803	7.0803
-3	7.3571	7.3571	7.3571	7.3571	7.3571	7.3571	7.3571	7.3571	7.3571	7.3571	7.3571	7.3571	7.3571	7.3571	7.3571	7.3571	7.3571	7.3571	7.3571	7.3571	7.3571	7.3571	7.3571	7.3571	7.3571	7.3571	7.3571	7.3571	7.3571	7.3571	7.3571
-2.5	7.6339	7.6339	7.6339	7.6339	7.6339	7.6339	7.6339	7.6339	7.6339	7.6339	7.6339	7.6339	7.6339	7.6339	7.6339	7.6339	7.6339	7.6339	7.6339	7.6339	7.6339	7.6339	7.6339	7.6339	7.6339	7.6339	7.6339	7.6339	7.6339	7.6339	7.6339
-2	7.9107	7.9107	7.9107	7.9107	7.9107	7.9107	7.9107	7.9107	7.9107	7.9107	7.9107	7.9107	7.9107	7.9107	7.9107	7.9107	7.9107	7.9107	7.9107	7.9107	7.9107	7.9107	7.9107	7.9107	7.9107	7.9107	7.9107	7.9107	7.9107	7.9107	7.9107
-1.5	8.1875	8.1875	8.1875	8.1875	8.1875	8.1875	8.1875	8.1875	8.1875	8.1875	8.1875	8.1875	8.1875	8.1875	8.1875	8.1875	8.1875	8.1875	8.1875	8.1875	8.1875	8.1875	8.1875	8.1875	8.1875	8.1875	8.1875	8.1875	8.1875	8.1875	8.1875
-1	8.4642	8.4642	8.4642	8.4642	8.4642	8.4642	8.4642	8.4642	8.4642	8.4642	8.4642	8.4642	8.4642	8.4642	8.4642	8.4642	8.4642	8.4642	8.4642	8.4642	8.4642	8.4642	8.4642	8.4642	8.4642	8.4642	8.4642	8.4642	8.4642	8.4642	8.4642
-0.5	8.741	8.741	8.741	8.741	8.741	8.741	8.741	8.741	8.741	8.741	8.741	8.741	8.741	8.741	8.741	8.741	8.741	8.741	8.741	8.741	8.741	8.741	8.741	8.741	8.741	8.741	8.741	8.741	8.741	8.741	8.741
0	9.0178	9.0178	9.0178	9.0178	9.0178	9.0178	9.0178	9.0178	9.0178	9.0178	9.0178	9.0178	9.0178	9.0178	9.0178	9.0178	9.0178	9.0178	9.0178	9.0178	9.0178	9.0178	9.0178	9.0178	9.0178	9.0178	9.0178	9.0178	9.0178	9.0178	9.0178
0.5	9.2946	9.2946	9.2946	9.2946	9.2946	9.2946	9.2946	9.2946	9.2946	9.2946	9.2946	9.2946	9.2946	9.2946	9.2946	9.2946	9.2946	9.2946	9.2946	9.2946	9.2946	9.2946	9.2946	9.2946	9.2946	9.2946	9.2946	9.2946	9.2946	9.2946	9.2946
1	9.5714	9.5714	9.5714	9.5714	9.5714	9.5714	9.5714	9.5714	9.5714	9.5714	9.5714	9.5714	9.5714	9.5714	9.5714	9.5714	9.5714	9.5714	9.5714	9.5714	9.5714	9.5714	9.5714	9.5714	9.5714	9.5714	9.5714	9.5714	9.5714	9.5714	9.5714
1.5	9.8482	9.8482	9.8482	9.8482	9.8482	9.8482	9.8482	9.8482	9.8482	9.8482	9.8482	9.8482	9.8482	9.8482	9.8482	9.8482	9.8482	9.8482	9.8482	9.8482	9.8482	9.8482	9.8482	9.8482	9.8482	9.8482	9.8482	9.8482	9.8482	9.8482	9.8482
2	10.125	10.125	10.125	10.125	10.125	10.125	10.125	10.125	10.125	10.125	10.125	10.125	10.125	10.125	10.125	10.125	10.125	10.125	10.125	10.125	10.125	10.125	10.125	10.125	10.125	10.125	10.125	10.125	10.125	10.125	10.125
2.5	10.4017	10.4017	10.4017	10.4017	10.4017	10.4017	10.4017	10.4017	10.4017	10.4017	10.4017	10.4017	10.4017	10.4017	10.4017	10.4017	10.4017	10.4017	10.4017	10.4017	10.4017	10.4017	10.4017	10.4017	10.4017	10.4017	10.4017	10.4017	10.4017	10.4017	10.4017
3	10.6785	10.6785	10.6785	10.6785	10.6785	10.6785	10.6785	10.6785	10.6785	10.6785	10.6785	10.6785	10.6785	10.6785	10.6785	10.6785	10.6785	10.6785	10.6785	10.6785	10.6785	10.6785	10.6785	10.6785	10.6785	10.6785	10.6785	10.6785	10.6785	10.6785	10.6785
3.5	10.9553	10.9553	10.9553	10.9553	10.9553	10.9553	10.9553	10.9553	10.9553	10.9553	10.9553	10.9553	10.9553	10.9553	10.9553	10.9553	10.9553	10.9553	10.9553	10.9553	10.9553	10.9553	10.9553	10.9553	10.9553	10.9553	10.9553	10.9553	10.9553	10.9553	10.9553
4	11.2321	11.2321	11.2321	11.2321	11.2321	11.2321	11.2321	11.2321	11.2321	11.2321	11.2321	11.2321	11.2321	11.2321	11.2321	11.2321	11.2321	11.2321	11.2321	11.2321	11.2321	11.2321	11.2321	11.2321	11.2321	11.2321	11.2321	11.2321	11.2321	11.2321	11.2321
4.5	11.5089	11.5089	11.5089	11.5089	11.5089	11.5089	11.5089	11.5089	11.5089	11.5089	11.5089	11.5089	11.5089	11.5089	11.5089	11.5089	11.5089	11.5089	11.5089	11.5089	11.5089	11.5089	11.5089	11.5089	11.5089	11.5089	11.5089	11.5089	11.5089	11.5089	11.5089
5	11.7857	11.7857	11.7857	11.7857	11.7857	11.7857	11.7857	11.7857	11.7857	11.7857	11.7857	11.7857	11.7857	11.7857	11.7857	11.7857	11.7857	11.7857	11.7857	11.7857	11.7857	11.7857	11.7857	11.7857	11.7857	11.7857	11.7857	11.7857	11.7857	11.7857	11.7857
5.5	12.0625	12.0625	12.0625	12.0625	12.0625	12.0625	12.0625	12.0625	12.0625	12.0625	12.0625	12.0625	12.0625	12.0625	12.0625	12.0625	12.0625	12.0625	12.0625	12.0625	12.0625	12.0625	12.0625	12.0625	12.0625	12.0625	12.0625	12.0625	12.0625	12.0625	12.0625
6	12.3392	12.3392	12.3392	12.3392	12.3392	12.3392	12.3392	12.3392	12.3392	12.3392	12.3392	12.3392	12.3392	12.3392	12.3392	12.3392	12.3392	12.3392	12.3392	12.3392	12.3392	12.3392	12.3392	12.3392	12.3392	12.3392	12.3392	12.3392	12.3392	12.3392	12.3392
6.5	12.616	12.616	12.616	12.616	12.616	12.616	12.616	12.616	12.616	12.616	12.616	12.616	12.616	12.616	12.616	12.616	12.616	12.616	12.616	12.616	12.616	12.616	12.616	12.616	12.616	12.616	12.616	12.616	12.616	12.616	12.616
7	12.8928	12.8928	12.8928	12.8928	12.8928	12.8928	12.8928	12.8928	12.8928	12.8928	12.8928	12.8928	12.8928	12.8928	12.8928	12.8928	12.8928	12.8928	12.8928	12.8928	12.8928	12.8928	12.8928	12.8928	12.8928	12.8928	12.8928	12.8928	12.8928	12.8928	12.8928
7.5	13.1696	13.1696	13.1696	13.1696	13.1696	13.1696	13.1696	13.1696	13.1696	13.1696	13.1696	13.1696	13.1696	13.1696	13.1696	13.1696	13.1696	13.1696	13.1696	13.1696	13.1696	13.1696	13.1696	13.1696	13.1696	13.1696	13.1696	13.1696	13.1696	13.1696	13.1696
