# Supplementary material for: Who benefits most? A randomized controlled trial for Parent-implemented social communication intervention for chinese-speaking autistic preschoolers
Source: Mol Autism. 2026 Jul 2;17:29. doi: 10.1186/s13229-026-00725-0 (PMC13335151; doi:10.1186/s13229-026-00725-0)
Supplement: Supplementary file 2 — Supplementary material 2 [file 13229_2026_725_MOESM2_ESM.zip › lmemodel_sensitivity_summarized/Mullen_Receptive_T_within/Mullen_Receptive_T_within_12m - 0m_Self_pval.csv]

	-7.5	-7	-6.5	-6	-5.5	-5	-4.5	-4	-3.5	-3	-2.5	-2	-1.5	-1	-0.5	0	0.5	1	1.5	2	2.5	3	3.5	4	4.5	5	5.5	6	6.5	7	7.5
-7.5	0.0926	0.0926	0.0925	0.0925	0.0926	0.0926	0.0926	0.0927	0.0928	0.0929	0.093	0.0931	0.0932	0.0934	0.0936	0.0938	0.094	0.0942	0.0944	0.0947	0.095	0.0953	0.0956	0.0959	0.0962	0.0966	0.0969	0.0973	0.0977	0.0981	0.0986
-7	0.076	0.076	0.076	0.076	0.076	0.076	0.0761	0.0761	0.0762	0.0763	0.0764	0.0765	0.0766	0.0767	0.0769	0.0771	0.0773	0.0775	0.0777	0.0779	0.0781	0.0784	0.0787	0.079	0.0793	0.0796	0.0799	0.0802	0.0806	0.081	0.0814
-6.5	0.062	0.062	0.062	0.062	0.062	0.062	0.0621	0.0621	0.0622	0.0623	0.0624	0.0625	0.0626	0.0627	0.0628	0.063	0.0631	0.0633	0.0635	0.0637	0.0639	0.0641	0.0644	0.0646	0.0649	0.0652	0.0655	0.0658	0.0661	0.0664	0.0668
-6	0.0504	0.0503	0.0503	0.0503	0.0503	0.0504	0.0504	0.0504	0.0505	0.0505	0.0506	0.0507	0.0508	0.0509	0.051	0.0512	0.0513	0.0515	0.0516	0.0518	0.052	0.0522	0.0524	0.0526	0.0529	0.0531	0.0534	0.0536	0.0539	0.0542	0.0545
-5.5	0.0406	0.0406	0.0406	0.0406	0.0406	0.0406	0.0407	0.0407	0.0408	0.0408	0.0409	0.041	0.041	0.0411	0.0412	0.0413	0.0415	0.0416	0.0417	0.0419	0.0421	0.0422	0.0424	0.0426	0.0428	0.043	0.0433	0.0435	0.0437	0.044	0.0442
-5	0.0326	0.0326	0.0326	0.0326	0.0326	0.0326	0.0327	0.0327	0.0327	0.0328	0.0328	0.0329	0.033	0.0331	0.0331	0.0332	0.0333	0.0335	0.0336	0.0337	0.0339	0.034	0.0342	0.0343	0.0345	0.0347	0.0349	0.0351	0.0353	0.0355	0.0357
-4.5	0.0261	0.0261	0.0261	0.0261	0.0261	0.0261	0.0261	0.0261	0.0262	0.0262	0.0262	0.0263	0.0264	0.0264	0.0265	0.0266	0.0267	0.0268	0.0269	0.027	0.0271	0.0272	0.0274	0.0275	0.0277	0.0278	0.028	0.0282	0.0283	0.0285	0.0287
-4	0.0207	0.0207	0.0207	0.0207	0.0207	0.0207	0.0208	0.0208	0.0208	0.0208	0.0209	0.0209	0.021	0.021	0.0211	0.0212	0.0212	0.0213	0.0214	0.0215	0.0216	0.0217	0.0218	0.022	0.0221	0.0222	0.0223	0.0225	0.0226	0.0228	0.023
-3.5	0.0164	0.0164	0.0164	0.0164	0.0164	0.0164	0.0164	0.0165	0.0165	0.0165	0.0165	0.0166	0.0166	0.0167	0.0167	0.0168	0.0168	0.0169	0.017	0.0171	0.0172	0.0172	0.0173	0.0174	0.0175	0.0177	0.0178	0.0179	0.018	0.0182	0.0183
-3	0.0129	0.0129	0.0129	0.0129	0.0129	0.0129	0.013	0.013	0.013	0.013	0.013	0.0131	0.0131	0.0132	0.0132	0.0132	0.0133	0.0134	0.0134	0.0135	0.0136	0.0136	0.0137	0.0138	0.0139	0.014	0.0141	0.0142	0.0143	0.0144	0.0145
-2.5	0.0102	0.0102	0.0102	0.0102	0.0102	0.0102	0.0102	0.0102	0.0102	0.0102	0.0102	0.0103	0.0103	0.0103	0.0104	0.0104	0.0105	0.0105	0.0106	0.0106	0.0107	0.0107	0.0108	0.0109	0.0109	0.011	0.0111	0.0112	0.0113	0.0114	0.0115
-2	0.008	0.0079	0.0079	0.0079	0.0079	0.008	0.008	0.008	0.008	0.008	0.008	0.008	0.0081	0.0081	0.0081	0.0082	0.0082	0.0082	0.0083	0.0083	0.0084	0.0084	0.0085	0.0085	0.0086	0.0086	0.0087	0.0088	0.0089	0.0089	0.009
-1.5	0.0062	0.0062	0.0062	0.0062	0.0062	0.0062	0.0062	0.0062	0.0062	0.0062	0.0063	0.0063	0.0063	0.0063	0.0063	0.0064	0.0064	0.0064	0.0065	0.0065	0.0065	0.0066	0.0066	0.0067	0.0067	0.0068	0.0068	0.0069	0.0069	0.007	0.0071
-1	0.0048	0.0048	0.0048	0.0048	0.0048	0.0048	0.0048	0.0048	0.0048	0.0048	0.0049	0.0049	0.0049	0.0049	0.0049	0.005	0.005	0.005	0.005	0.0051	0.0051	0.0051	0.0052	0.0052	0.0052	0.0053	0.0053	0.0054	0.0054	0.0055	0.0055
-0.5	0.0037	0.0037	0.0037	0.0037	0.0037	0.0037	0.0037	0.0037	0.0038	0.0038	0.0038	0.0038	0.0038	0.0038	0.0038	0.0038	0.0039	0.0039	0.0039	0.0039	0.004	0.004	0.004	0.004	0.0041	0.0041	0.0041	0.0042	0.0042	0.0043	0.0043
0	0.0029	0.0029	0.0029	0.0029	0.0029	0.0029	0.0029	0.0029	0.0029	0.0029	0.0029	0.0029	0.0029	0.0029	0.003	0.003	0.003	0.003	0.003	0.003	0.0031	0.0031	0.0031	0.0031	0.0032	0.0032	0.0032	0.0032	0.0033	0.0033	0.0033
0.5	0.0022	0.0022	0.0022	0.0022	0.0022	0.0022	0.0022	0.0022	0.0022	0.0022	0.0022	0.0023	0.0023	0.0023	0.0023	0.0023	0.0023	0.0023	0.0023	0.0023	0.0024	0.0024	0.0024	0.0024	0.0024	0.0025	0.0025	0.0025	0.0025	0.0026	0.0026
1	0.0017	0.0017	0.0017	0.0017	0.0017	0.0017	0.0017	0.0017	0.0017	0.0017	0.0017	0.0017	0.0017	0.0017	0.0018	0.0018	0.0018	0.0018	0.0018	0.0018	0.0018	0.0018	0.0019	0.0019	0.0019	0.0019	0.0019	0.0019	0.002	0.002	0.002
1.5	0.0013	0.0013	0.0013	0.0013	0.0013	0.0013	0.0013	0.0013	0.0013	0.0013	0.0013	0.0013	0.0013	0.0013	0.0013	0.0014	0.0014	0.0014	0.0014	0.0014	0.0014	0.0014	0.0014	0.0014	0.0014	0.0015	0.0015	0.0015	0.0015	0.0015	0.0015
2	0.001	0.001	0.001	0.001	0.001	0.001	0.001	0.001	0.001	0.001	0.001	0.001	0.001	0.001	0.001	0.001	0.001	0.0011	0.0011	0.0011	0.0011	0.0011	0.0011	0.0011	0.0011	0.0011	0.0011	0.0011	0.0012	0.0012	0.0012
2.5	8e-04	8e-04	8e-04	8e-04	8e-04	8e-04	8e-04	8e-04	8e-04	8e-04	8e-04	8e-04	8e-04	8e-04	8e-04	8e-04	8e-04	8e-04	8e-04	8e-04	8e-04	8e-04	8e-04	8e-04	9e-04	9e-04	9e-04	9e-04	9e-04	9e-04	9e-04
3	6e-04	6e-04	6e-04	6e-04	6e-04	6e-04	6e-04	6e-04	6e-04	6e-04	6e-04	6e-04	6e-04	6e-04	6e-04	6e-04	6e-04	6e-04	6e-04	6e-04	6e-04	6e-04	6e-04	6e-04	7e-04	7e-04	7e-04	7e-04	7e-04	7e-04	7e-04
3.5	4e-04	4e-04	4e-04	4e-04	4e-04	4e-04	4e-04	5e-04	5e-04	5e-04	5e-04	5e-04	5e-04	5e-04	5e-04	5e-04	5e-04	5e-04	5e-04	5e-04	5e-04	5e-04	5e-04	5e-04	5e-04	5e-04	5e-04	5e-04	5e-04	5e-04	5e-04
4	3e-04	3e-04	3e-04	3e-04	3e-04	3e-04	3e-04	3e-04	3e-04	3e-04	3e-04	3e-04	3e-04	4e-04	4e-04	4e-04	4e-04	4e-04	4e-04	4e-04	4e-04	4e-04	4e-04	4e-04	4e-04	4e-04	4e-04	4e-04	4e-04	4e-04	4e-04
4.5	3e-04	3e-04	3e-04	3e-04	3e-04	3e-04	3e-04	3e-04	3e-04	3e-04	3e-04	3e-04	3e-04	3e-04	3e-04	3e-04	3e-04	3e-04	3e-04	3e-04	3e-04	3e-04	3e-04	3e-04	3e-04	3e-04	3e-04	3e-04	3e-04	3e-04	3e-04
5	2e-04	2e-04	2e-04	2e-04	2e-04	2e-04	2e-04	2e-04	2e-04	2e-04	2e-04	2e-04	2e-04	2e-04	2e-04	2e-04	2e-04	2e-04	2e-04	2e-04	2e-04	2e-04	2e-04	2e-04	2e-04	2e-04	2e-04	2e-04	2e-04	2e-04	2e-04
5.5	2e-04	2e-04	2e-04	2e-04	2e-04	2e-04	2e-04	2e-04	2e-04	2e-04	2e-04	2e-04	2e-04	2e-04	2e-04	2e-04	2e-04	2e-04	2e-04	2e-04	2e-04	2e-04	2e-04	2e-04	2e-04	2e-04	2e-04	2e-04	2e-04	2e-04	2e-04
6	1e-04	1e-04	1e-04	1e-04	1e-04	1e-04	1e-04	1e-04	1e-04	1e-04	1e-04	1e-04	1e-04	1e-04	1e-04	1e-04	1e-04	1e-04	1e-04	1e-04	1e-04	1e-04	1e-04	1e-04	1e-04	1e-04	1e-04	1e-04	1e-04	1e-04	1e-04
6.5	1e-04	1e-04	1e-04	1e-04	1e-04	1e-04	1e-04	1e-04	1e-04	1e-04	1e-04	1e-04	1e-04	1e-04	1e-04	1e-04	1e-04	1e-04	1e-04	1e-04	1e-04	1e-04	1e-04	1e-04	1e-04	1e-04	1e-04	1e-04	1e-04	1e-04	1e-04
7	1e-04	1e-04	1e-04	1e-04	1e-04	1e-04	1e-04	1e-04	1e-04	1e-04	1e-04	1e-04	1e-04	1e-04	1e-04	1e-04	1e-04	1e-04	1e-04	1e-04	1e-04	1e-04	1e-04	1e-04	1e-04	1e-04	1e-04	1e-04	1e-04	1e-04	1e-04
7.5	1e-04	1e-04	1e-04	1e-04	1e-04	1e-04	1e-04	1e-04	1e-04	1e-04	1e-04	1e-04	1e-04	1e-04	1e-04	1e-04	1e-04	1e-04	1e-04	1e-04	1e-04	1e-04	1e-04	1e-04	1e-04	1e-04	1e-04	1e-04	1e-04	1e-04	1e-04
