# Supplementary material for: Who benefits most? A randomized controlled trial for Parent-implemented social communication intervention for chinese-speaking autistic preschoolers
Source: Mol Autism. 2026 Jul 2;17:29. doi: 10.1186/s13229-026-00725-0 (PMC13335151; doi:10.1186/s13229-026-00725-0)
Supplement: Supplementary file 2 — Supplementary material 2 [file 13229_2026_725_MOESM2_ESM.zip › lmemodel_sensitivity_summarized/Mullen_Receptive_T_within/Mullen_Receptive_T_within_12m - 0m_Self_cohend.csv]

	-7.5	-7	-6.5	-6	-5.5	-5	-4.5	-4	-3.5	-3	-2.5	-2	-1.5	-1	-0.5	0	0.5	1	1.5	2	2.5	3	3.5	4	4.5	5	5.5	6	6.5	7	7.5
-7.5	0.49	0.49	0.49	0.489	0.489	0.489	0.489	0.488	0.488	0.488	0.487	0.487	0.486	0.485	0.485	0.484	0.483	0.482	0.481	0.48	0.479	0.478	0.477	0.476	0.475	0.473	0.472	0.471	0.469	0.468	0.467
-7	0.518	0.518	0.518	0.518	0.517	0.517	0.517	0.517	0.516	0.516	0.515	0.515	0.514	0.513	0.513	0.512	0.511	0.51	0.509	0.508	0.507	0.506	0.505	0.503	0.502	0.501	0.499	0.498	0.497	0.495	0.494
-6.5	0.546	0.546	0.546	0.546	0.546	0.545	0.545	0.545	0.544	0.544	0.543	0.543	0.542	0.541	0.541	0.54	0.539	0.538	0.537	0.536	0.535	0.533	0.532	0.531	0.53	0.528	0.527	0.525	0.524	0.522	0.521
-6	0.574	0.574	0.574	0.574	0.574	0.574	0.573	0.573	0.572	0.572	0.571	0.571	0.57	0.569	0.568	0.568	0.567	0.566	0.565	0.563	0.562	0.561	0.56	0.558	0.557	0.556	0.554	0.552	0.551	0.549	0.548
-5.5	0.602	0.602	0.602	0.602	0.602	0.602	0.601	0.601	0.601	0.6	0.599	0.599	0.598	0.597	0.596	0.595	0.595	0.593	0.592	0.591	0.59	0.589	0.587	0.586	0.584	0.583	0.581	0.58	0.578	0.576	0.575
-5	0.63	0.63	0.63	0.63	0.63	0.63	0.629	0.629	0.629	0.628	0.627	0.627	0.626	0.625	0.624	0.623	0.622	0.621	0.62	0.619	0.618	0.616	0.615	0.613	0.612	0.61	0.609	0.607	0.605	0.603	0.601
-4.5	0.658	0.658	0.658	0.658	0.658	0.658	0.657	0.657	0.657	0.656	0.655	0.655	0.654	0.653	0.652	0.651	0.65	0.649	0.648	0.646	0.645	0.644	0.642	0.641	0.639	0.637	0.636	0.634	0.632	0.63	0.628
-4	0.686	0.686	0.686	0.686	0.686	0.686	0.685	0.685	0.684	0.684	0.683	0.683	0.682	0.681	0.68	0.679	0.678	0.676	0.675	0.674	0.673	0.671	0.67	0.668	0.666	0.665	0.663	0.661	0.659	0.657	0.655
-3.5	0.714	0.714	0.714	0.714	0.714	0.714	0.713	0.713	0.712	0.712	0.711	0.71	0.709	0.708	0.707	0.706	0.705	0.704	0.703	0.701	0.7	0.698	0.697	0.695	0.693	0.692	0.69	0.688	0.686	0.684	0.682
-3	0.742	0.742	0.742	0.742	0.742	0.741	0.741	0.74	0.74	0.739	0.739	0.738	0.737	0.736	0.735	0.734	0.733	0.731	0.73	0.729	0.727	0.726	0.724	0.722	0.72	0.719	0.717	0.715	0.713	0.711	0.708
-2.5	0.769	0.769	0.769	0.769	0.769	0.769	0.769	0.768	0.768	0.767	0.766	0.765	0.765	0.764	0.762	0.761	0.76	0.759	0.757	0.756	0.754	0.753	0.751	0.749	0.747	0.746	0.744	0.742	0.739	0.737	0.735
-2	0.797	0.797	0.797	0.797	0.797	0.796	0.796	0.796	0.795	0.794	0.794	0.793	0.792	0.791	0.79	0.789	0.787	0.786	0.785	0.783	0.781	0.78	0.778	0.776	0.774	0.772	0.77	0.768	0.766	0.764	0.761
-1.5	0.824	0.824	0.824	0.824	0.824	0.824	0.823	0.823	0.822	0.822	0.821	0.82	0.819	0.818	0.817	0.816	0.814	0.813	0.812	0.81	0.808	0.807	0.805	0.803	0.801	0.799	0.797	0.795	0.792	0.79	0.788
-1	0.851	0.852	0.852	0.851	0.851	0.851	0.851	0.85	0.85	0.849	0.848	0.847	0.846	0.845	0.844	0.843	0.841	0.84	0.838	0.837	0.835	0.833	0.832	0.83	0.828	0.825	0.823	0.821	0.819	0.816	0.814
-0.5	0.878	0.879	0.879	0.879	0.878	0.878	0.878	0.877	0.877	0.876	0.875	0.874	0.873	0.872	0.871	0.87	0.868	0.867	0.865	0.864	0.862	0.86	0.858	0.856	0.854	0.852	0.85	0.847	0.845	0.842	0.84
0	0.905	0.905	0.905	0.905	0.905	0.905	0.904	0.904	0.903	0.903	0.902	0.901	0.9	0.899	0.898	0.896	0.895	0.893	0.892	0.89	0.888	0.886	0.884	0.882	0.88	0.878	0.876	0.873	0.871	0.868	0.866
0.5	0.932	0.932	0.932	0.932	0.932	0.932	0.931	0.931	0.93	0.929	0.928	0.928	0.926	0.925	0.924	0.923	0.921	0.92	0.918	0.916	0.915	0.913	0.911	0.908	0.906	0.904	0.902	0.899	0.897	0.894	0.891
1	0.958	0.959	0.959	0.959	0.958	0.958	0.958	0.957	0.957	0.956	0.955	0.954	0.953	0.952	0.95	0.949	0.948	0.946	0.944	0.942	0.941	0.939	0.937	0.934	0.932	0.93	0.927	0.925	0.922	0.92	0.917
1.5	0.985	0.985	0.985	0.985	0.985	0.984	0.984	0.983	0.983	0.982	0.981	0.98	0.979	0.978	0.977	0.975	0.974	0.972	0.97	0.968	0.967	0.965	0.962	0.96	0.958	0.955	0.953	0.95	0.948	0.945	0.942
2	1.011	1.011	1.011	1.011	1.011	1.01	1.01	1.009	1.009	1.008	1.007	1.006	1.005	1.004	1.002	1.001	0.999	0.998	0.996	0.994	0.992	0.99	0.988	0.986	0.983	0.981	0.978	0.976	0.973	0.97	0.967
2.5	1.036	1.037	1.037	1.037	1.036	1.036	1.036	1.035	1.035	1.034	1.033	1.032	1.031	1.029	1.028	1.027	1.025	1.023	1.022	1.02	1.018	1.016	1.013	1.011	1.009	1.006	1.004	1.001	0.998	0.995	0.992
3	1.062	1.062	1.062	1.062	1.062	1.062	1.061	1.061	1.06	1.059	1.058	1.057	1.056	1.055	1.054	1.052	1.05	1.049	1.047	1.045	1.043	1.041	1.039	1.036	1.034	1.031	1.029	1.026	1.023	1.02	1.017
3.5	1.087	1.087	1.088	1.088	1.087	1.087	1.087	1.086	1.085	1.085	1.084	1.083	1.081	1.08	1.079	1.077	1.076	1.074	1.072	1.07	1.068	1.066	1.063	1.061	1.059	1.056	1.053	1.051	1.048	1.045	1.042
4	1.112	1.113	1.113	1.113	1.112	1.112	1.112	1.111	1.11	1.11	1.109	1.108	1.106	1.105	1.104	1.102	1.1	1.099	1.097	1.095	1.093	1.09	1.088	1.086	1.083	1.08	1.078	1.075	1.072	1.069	1.066
4.5	1.137	1.137	1.137	1.137	1.137	1.137	1.136	1.136	1.135	1.134	1.133	1.132	1.131	1.13	1.128	1.127	1.125	1.123	1.121	1.119	1.117	1.115	1.113	1.11	1.107	1.105	1.102	1.099	1.096	1.093	1.09
5	1.162	1.162	1.162	1.162	1.162	1.161	1.161	1.16	1.16	1.159	1.158	1.157	1.156	1.154	1.153	1.151	1.149	1.148	1.146	1.144	1.141	1.139	1.137	1.134	1.132	1.129	1.126	1.123	1.12	1.117	1.114
5.5	1.186	1.186	1.186	1.186	1.186	1.186	1.185	1.185	1.184	1.183	1.182	1.181	1.18	1.178	1.177	1.175	1.174	1.172	1.17	1.168	1.165	1.163	1.161	1.158	1.155	1.153	1.15	1.147	1.144	1.141	1.137
6	1.21	1.21	1.21	1.21	1.21	1.21	1.209	1.208	1.208	1.207	1.206	1.205	1.204	1.202	1.201	1.199	1.197	1.195	1.193	1.191	1.189	1.187	1.184	1.182	1.179	1.176	1.173	1.17	1.167	1.164	1.161
6.5	1.233	1.234	1.234	1.234	1.234	1.233	1.233	1.232	1.231	1.231	1.23	1.228	1.227	1.226	1.224	1.223	1.221	1.219	1.217	1.215	1.212	1.21	1.208	1.205	1.202	1.199	1.196	1.193	1.19	1.187	1.184
7	1.257	1.257	1.257	1.257	1.257	1.257	1.256	1.255	1.255	1.254	1.253	1.252	1.25	1.249	1.248	1.246	1.244	1.242	1.24	1.238	1.236	1.233	1.231	1.228	1.225	1.222	1.219	1.216	1.213	1.21	1.206
7.5	1.28	1.28	1.28	1.28	1.28	1.28	1.279	1.279	1.278	1.277	1.276	1.275	1.273	1.272	1.27	1.269	1.267	1.265	1.263	1.261	1.258	1.256	1.253	1.251	1.248	1.245	1.242	1.239	1.236	1.232	1.229
