# Supplementary material for: Who benefits most? A randomized controlled trial for Parent-implemented social communication intervention for chinese-speaking autistic preschoolers
Source: Mol Autism. 2026 Jul 2;17:29. doi: 10.1186/s13229-026-00725-0 (PMC13335151; doi:10.1186/s13229-026-00725-0)
Supplement: Supplementary file 2 — Supplementary material 2 [file 13229_2026_725_MOESM2_ESM.zip › lmemodel_sensitivity_summarized/ADOS_SA_raw_anova/ADOS_SA_raw_anova_Timepoint_Fvalue.csv]

	-3.5	-3	-2.5	-2	-1.5	-1	-0.5	0	0.5	1	1.5	2	2.5	3	3.5
-3.5	70.818	69.465	67.862	66.011	63.921	61.606	59.087	56.39	53.544	50.583	47.542	44.456	41.363	38.294	35.282
-3	66.94	65.59	63.994	62.157	60.086	57.798	55.313	52.657	49.86	46.958	43.986	40.979	37.974	35.005	32.1
-2.5	62.76	61.412	59.827	58.009	55.966	53.715	51.278	48.68	45.953	43.132	40.251	37.348	34.457	31.611	28.84
-2	58.313	56.967	55.395	53.602	51.597	49.397	47.022	44.501	41.864	39.146	36.381	33.605	30.853	28.155	25.541
-1.5	53.645	52.303	50.749	48.988	47.031	44.893	42.598	40.172	37.646	35.053	32.427	29.803	27.214	24.689	22.254
-1	48.816	47.48	45.95	44.229	42.331	40.271	38.072	35.759	33.364	30.917	28.453	26.003	23.599	21.267	19.032
-0.5	43.896	42.572	41.072	39.401	37.574	35.605	33.517	31.336	29.09	26.81	24.528	22.272	20.071	17.951	15.932
0	38.963	37.657	36.196	34.587	32.842	30.978	29.018	26.984	24.905	22.809	20.725	18.679	16.698	14.803	13.013
0.5	34.099	32.821	31.409	29.872	28.223	26.478	24.658	22.787	20.889	18.991	17.118	15.295	13.543	11.883	10.328
1	29.386	28.146	26.795	25.343	23.801	22.188	20.521	18.824	17.118	15.428	13.776	12.182	10.666	9.244	7.926
1.5	24.902	23.712	22.435	21.078	19.657	18.185	16.683	15.168	13.663	12.186	10.758	9.397	8.117	6.931	5.849
2	20.714	19.589	18.397	17.148	15.857	14.537	13.205	11.88	10.578	9.317	8.114	6.983	5.935	4.98	4.124
2.5	16.88	15.831	14.737	13.608	12.455	11.294	10.138	9.004	7.906	6.859	5.876	4.969	4.145	3.411	2.771
3	13.441	12.482	11.497	10.495	9.489	8.49	7.513	6.569	5.672	4.834	4.063	3.369	2.757	2.231	1.792
3.5	10.426	9.568	8.7	7.833	6.977	6.143	5.343	4.586	3.884	3.245	2.676	2.183	1.769	1.435	1.181
