# Supplementary material for: Who benefits most? A randomized controlled trial for Parent-implemented social communication intervention for chinese-speaking autistic preschoolers
Source: Mol Autism. 2026 Jul 2;17:29. doi: 10.1186/s13229-026-00725-0 (PMC13335151; doi:10.1186/s13229-026-00725-0)
Supplement: Supplementary file 2 — Supplementary material 2 [file 13229_2026_725_MOESM2_ESM.zip › lmemodel_sensitivity_summarized/ADOS_SA_raw_anova/ADOS_SA_raw_anova_Timepoint_Group_Fvalue.csv]

	-3.5	-3	-2.5	-2	-1.5	-1	-0.5	0	0.5	1	1.5	2	2.5	3	3.5
-3.5	2.786	3.462	4.225	5.072	5.997	6.994	8.051	9.159	10.305	11.476	12.657	13.836	14.998	16.133	17.229
-3	1.803	2.33	2.945	3.646	4.43	5.291	6.221	7.21	8.246	9.317	10.41	11.51	12.606	13.684	14.734
-2.5	1.063	1.434	1.891	2.436	3.066	3.779	4.566	5.421	6.332	7.288	8.278	9.286	10.302	11.311	12.304
-2	0.605	0.814	1.107	1.486	1.953	2.504	3.136	3.842	4.613	5.44	6.31	7.212	8.133	9.061	9.984
-1.5	0.462	0.507	0.631	0.839	1.133	1.513	1.978	2.522	3.14	3.822	4.559	5.339	6.151	6.982	7.822
-1	0.66	0.542	0.497	0.531	0.647	0.849	1.137	1.509	1.96	2.484	3.072	3.716	4.403	5.123	5.865
-0.5	1.216	0.941	0.729	0.589	0.526	0.546	0.651	0.841	1.115	1.469	1.897	2.389	2.937	3.531	4.159
0	2.138	1.713	1.341	1.03	0.79	0.627	0.545	0.55	0.64	0.814	1.068	1.397	1.792	2.245	2.745
0.5	3.42	2.856	2.332	1.859	1.446	1.103	0.836	0.652	0.554	0.542	0.615	0.769	0.999	1.298	1.656
1	5.045	4.355	3.691	3.066	2.489	1.972	1.524	1.153	0.865	0.664	0.55	0.522	0.578	0.711	0.914
1.5	6.985	6.183	5.393	4.627	3.897	3.216	2.594	2.041	1.567	1.176	0.874	0.66	0.535	0.494	0.533
2	9.201	8.302	7.4	6.508	5.638	4.804	4.018	3.292	2.638	2.062	1.572	1.172	0.863	0.644	0.511
2.5	11.648	10.666	9.667	8.663	7.668	6.695	5.758	4.87	4.044	3.291	2.62	2.037	1.544	1.145	0.837
3	14.275	13.224	12.143	11.042	9.936	8.839	7.764	6.728	5.744	4.824	3.98	3.219	2.549	1.972	1.489
3.5	17.03	15.923	14.773	13.591	12.389	11.182	9.986	8.816	7.686	6.613	5.607	4.679	3.838	3.089	2.436
