# Supplementary material for: Who benefits most? A randomized controlled trial for Parent-implemented social communication intervention for chinese-speaking autistic preschoolers
Source: Mol Autism. 2026 Jul 2;17:29. doi: 10.1186/s13229-026-00725-0 (PMC13335151; doi:10.1186/s13229-026-00725-0)
Supplement: Supplementary file 2 — Supplementary material 2 [file 13229_2026_725_MOESM2_ESM.zip › lmemodel_sensitivity_summarized/ADOS_SA_raw_anova/ADOS_SA_raw_anova_Timepoint_PrF.csv]

	-3.5	-3	-2.5	-2	-1.5	-1	-0.5	0	0.5	1	1.5	2	2.5	3	3.5
-3.5	0	0	0	0	0	0	0	0	0	0	0	0	0	0	0
-3	0	0	0	0	0	0	0	0	0	0	0	0	0	0	0
-2.5	0	0	0	0	0	0	0	0	0	0	0	0	0	0	0
-2	0	0	0	0	0	0	0	0	0	0	0	0	0	0	0
-1.5	0	0	0	0	0	0	0	0	0	0	0	0	0	0	0
-1	0	0	0	0	0	0	0	0	0	0	0	0	0	0	0
-0.5	0	0	0	0	0	0	0	0	0	0	0	0	0	0	1e-04
0	0	0	0	0	0	0	0	0	0	0	0	0	1e-04	2e-04	5e-04
0.5	0	0	0	0	0	0	0	0	0	0	1e-04	2e-04	4e-04	8e-04	0.0017
1	0	0	0	0	0	0	0	0	1e-04	1e-04	3e-04	7e-04	0.0015	0.003	0.0058
1.5	0	0	0	0	0	0	1e-04	2e-04	3e-04	7e-04	0.0014	0.0027	0.0052	0.0097	0.0172
2	0	0	0	1e-04	1e-04	2e-04	4e-04	8e-04	0.0015	0.0028	0.0052	0.0094	0.0164	0.0277	0.0447
2.5	1e-04	1e-04	2e-04	4e-04	6e-04	0.0011	0.0019	0.0033	0.0058	0.0101	0.017	0.0278	0.0442	0.0675	0.0989
3	4e-04	6e-04	0.001	0.0016	0.0026	0.0043	0.0072	0.0117	0.019	0.03	0.0463	0.0691	0.0997	0.1381	0.1834
3.5	0.0016	0.0025	0.0039	0.0061	0.0095	0.0147	0.0227	0.0344	0.0512	0.0744	0.1047	0.1424	0.1863	0.2335	0.2795
