# Supplementary material for: Who benefits most? A randomized controlled trial for Parent-implemented social communication intervention for chinese-speaking autistic preschoolers
Source: Mol Autism. 2026 Jul 2;17:29. doi: 10.1186/s13229-026-00725-0 (PMC13335151; doi:10.1186/s13229-026-00725-0)
Supplement: Supplementary file 2 — Supplementary material 2 [file 13229_2026_725_MOESM2_ESM.zip › lmemodel_sensitivity_summarized/MLU_within/MLU_within_6m - 0m_SLT_pval.csv]

	-0.5	-0.4	-0.3	-0.2	-0.1	0	0.1	0.2	0.3	0.4	0.5
-0.5	9e-04	6e-04	4e-04	3e-04	2e-04	1e-04	1e-04	1e-04	0	0	0
-0.4	8e-04	6e-04	4e-04	2e-04	2e-04	1e-04	1e-04	1e-04	0	0	0
-0.3	8e-04	5e-04	3e-04	2e-04	2e-04	1e-04	1e-04	0	0	0	0
-0.2	7e-04	5e-04	3e-04	2e-04	1e-04	1e-04	1e-04	0	0	0	0
-0.1	7e-04	5e-04	3e-04	2e-04	1e-04	1e-04	1e-04	0	0	0	0
0	7e-04	4e-04	3e-04	2e-04	1e-04	1e-04	1e-04	0	0	0	0
0.1	7e-04	4e-04	3e-04	2e-04	1e-04	1e-04	1e-04	0	0	0	0
0.2	7e-04	5e-04	3e-04	2e-04	1e-04	1e-04	1e-04	0	0	0	0
0.3	7e-04	5e-04	3e-04	2e-04	1e-04	1e-04	1e-04	0	0	0	0
0.4	8e-04	5e-04	3e-04	2e-04	2e-04	1e-04	1e-04	0	0	0	0
0.5	8e-04	6e-04	4e-04	2e-04	2e-04	1e-04	1e-04	1e-04	0	0	0
