# Supplementary material for: Who benefits most? A randomized controlled trial for Parent-implemented social communication intervention for chinese-speaking autistic preschoolers
Source: Mol Autism. 2026 Jul 2;17:29. doi: 10.1186/s13229-026-00725-0 (PMC13335151; doi:10.1186/s13229-026-00725-0)
Supplement: Supplementary file 2 — Supplementary material 2 [file 13229_2026_725_MOESM2_ESM.zip › lmemodel_sensitivity_summarized/NDBI_engagement_within/NDBI_engagement_within_6m - 0m_SLT_pval.csv]

	-4	-3	-2	-1	0	1	2	3	4
-4	0.4625	0.3611	0.2744	0.2033	0.1472	0.1047	0.0734	0.051	0.0354
-3	0.4562	0.3542	0.2674	0.1966	0.1413	0.0996	0.0692	0.0477	0.0328
-2	0.452	0.3496	0.2627	0.1922	0.1373	0.0962	0.0665	0.0455	0.0311
-1	0.4499	0.3473	0.2604	0.19	0.1354	0.0946	0.0651	0.0445	0.0303
0	0.4501	0.3475	0.2606	0.1902	0.1355	0.0947	0.0652	0.0446	0.0304
1	0.4525	0.3501	0.2632	0.1927	0.1378	0.0966	0.0668	0.0458	0.0313
2	0.457	0.3551	0.2683	0.1975	0.142	0.1002	0.0697	0.0481	0.0331
3	0.4636	0.3623	0.2756	0.2044	0.1483	0.1056	0.0741	0.0516	0.0358
4	0.4719	0.3715	0.285	0.2135	0.1565	0.1126	0.08	0.0563	0.0395
