# Supplementary material for: Who benefits most? A randomized controlled trial for Parent-implemented social communication intervention for chinese-speaking autistic preschoolers
Source: Mol Autism. 2026 Jul 2;17:29. doi: 10.1186/s13229-026-00725-0 (PMC13335151; doi:10.1186/s13229-026-00725-0)
Supplement: Supplementary file 2 — Supplementary material 2 [file 13229_2026_725_MOESM2_ESM.zip › lmemodel_sensitivity_summarized/NDBI_engagement_within/NDBI_engagement_within_12m - 0m_SLT_effect.csv]

	-4	-3	-2	-1	0	1	2	3	4
-4	-1.5386	-1.3422	-1.1457	-0.9493	-0.7529	-0.5564	-0.36	-0.1636	0.0328
-3	-1.5386	-1.3422	-1.1457	-0.9493	-0.7529	-0.5564	-0.36	-0.1636	0.0328
-2	-1.5386	-1.3422	-1.1457	-0.9493	-0.7529	-0.5564	-0.36	-0.1636	0.0328
-1	-1.5386	-1.3422	-1.1457	-0.9493	-0.7529	-0.5564	-0.36	-0.1636	0.0328
0	-1.5386	-1.3422	-1.1457	-0.9493	-0.7529	-0.5564	-0.36	-0.1636	0.0328
1	-1.5386	-1.3422	-1.1457	-0.9493	-0.7529	-0.5564	-0.36	-0.1636	0.0328
2	-1.5386	-1.3422	-1.1457	-0.9493	-0.7529	-0.5564	-0.36	-0.1636	0.0328
3	-1.5386	-1.3422	-1.1457	-0.9493	-0.7529	-0.5564	-0.36	-0.1636	0.0328
4	-1.5386	-1.3422	-1.1457	-0.9493	-0.7529	-0.5564	-0.36	-0.1636	0.0328
