# Supplementary material for: Who benefits most? A randomized controlled trial for Parent-implemented social communication intervention for chinese-speaking autistic preschoolers
Source: Mol Autism. 2026 Jul 2;17:29. doi: 10.1186/s13229-026-00725-0 (PMC13335151; doi:10.1186/s13229-026-00725-0)
Supplement: Supplementary file 2 — Supplementary material 2 [file 13229_2026_725_MOESM2_ESM.zip › lmemodel_sensitivity_summarized/NDBI_engagement_within/NDBI_engagement_within_12m - 0m_Self_pval.csv]

	-4	-3	-2	-1	0	1	2	3	4
-4	0	0	0	0	0	0	0	0	0
-3	3e-04	2e-04	2e-04	2e-04	2e-04	2e-04	2e-04	2e-04	2e-04
-2	0.0019	0.0017	0.0016	0.0015	0.0015	0.0015	0.0015	0.0015	0.0016
-1	0.0119	0.0112	0.0106	0.0103	0.01	0.01	0.01	0.0103	0.0106
0	0.0574	0.0552	0.0535	0.0523	0.0516	0.0514	0.0516	0.0524	0.0536
1	0.2046	0.2006	0.1975	0.1952	0.1939	0.1934	0.1939	0.1953	0.1975
2	0.5288	0.5251	0.5222	0.5201	0.5188	0.5184	0.5189	0.5201	0.5223
3	0.9965	0.9965	0.9965	0.9965	0.9965	0.9965	0.9965	0.9965	0.9965
4	0.5326	0.5292	0.5264	0.5245	0.5233	0.5229	0.5233	0.5245	0.5265
