# Supplementary material for: Who benefits most? A randomized controlled trial for Parent-implemented social communication intervention for chinese-speaking autistic preschoolers
Source: Mol Autism. 2026 Jul 2;17:29. doi: 10.1186/s13229-026-00725-0 (PMC13335151; doi:10.1186/s13229-026-00725-0)
Supplement: Supplementary file 2 — Supplementary material 2 [file 13229_2026_725_MOESM2_ESM.zip › lmemodel_sensitivity_summarized/NDBI_engagement_within/NDBI_engagement_within_6m - 0m_Self_cohend.csv]

	-4	-3	-2	-1	0	1	2	3	4
-4	-0.283	-0.287	-0.29	-0.292	-0.293	-0.294	-0.293	-0.292	-0.289
-3	-0.243	-0.246	-0.249	-0.251	-0.252	-0.252	-0.252	-0.251	-0.249
-2	-0.2	-0.203	-0.205	-0.207	-0.208	-0.208	-0.208	-0.207	-0.205
-1	-0.156	-0.158	-0.16	-0.162	-0.162	-0.163	-0.162	-0.161	-0.16
0	-0.111	-0.113	-0.114	-0.115	-0.115	-0.116	-0.115	-0.115	-0.114
1	-0.066	-0.067	-0.067	-0.068	-0.068	-0.068	-0.068	-0.068	-0.067
2	-0.021	-0.021	-0.021	-0.021	-0.021	-0.022	-0.022	-0.021	-0.021
3	0.023	0.024	0.024	0.024	0.024	0.024	0.024	0.024	0.024
4	0.066	0.066	0.067	0.068	0.068	0.068	0.068	0.068	0.067
