# Supplementary material for: Who benefits most? A randomized controlled trial for Parent-implemented social communication intervention for chinese-speaking autistic preschoolers
Source: Mol Autism. 2026 Jul 2;17:29. doi: 10.1186/s13229-026-00725-0 (PMC13335151; doi:10.1186/s13229-026-00725-0)
Supplement: Supplementary file 2 — Supplementary material 2 [file 13229_2026_725_MOESM2_ESM.zip › lmemodel_sensitivity_summarized/NDBI_engagement_within/NDBI_engagement_within_12m - 0m_SLT_cohend.csv]

	-4	-3	-2	-1	0	1	2	3	4
-4	-0.471	-0.417	-0.359	-0.3	-0.239	-0.177	-0.115	-0.052	0.01
-3	-0.478	-0.423	-0.365	-0.305	-0.243	-0.18	-0.117	-0.053	0.01
-2	-0.483	-0.428	-0.369	-0.308	-0.246	-0.182	-0.118	-0.054	0.01
-1	-0.486	-0.43	-0.371	-0.31	-0.247	-0.183	-0.119	-0.054	0.01
0	-0.486	-0.43	-0.371	-0.31	-0.247	-0.183	-0.119	-0.054	0.01
1	-0.483	-0.427	-0.369	-0.308	-0.246	-0.182	-0.118	-0.054	0.01
2	-0.478	-0.423	-0.365	-0.305	-0.243	-0.18	-0.117	-0.053	0.009
3	-0.471	-0.416	-0.359	-0.3	-0.239	-0.177	-0.115	-0.053	0.009
4	-0.461	-0.408	-0.352	-0.294	-0.234	-0.174	-0.113	-0.052	0.009
