# Supplementary material for: Who benefits most? A randomized controlled trial for Parent-implemented social communication intervention for chinese-speaking autistic preschoolers
Source: Mol Autism. 2026 Jul 2;17:29. doi: 10.1186/s13229-026-00725-0 (PMC13335151; doi:10.1186/s13229-026-00725-0)
Supplement: Supplementary file 2 — Supplementary material 2 [file 13229_2026_725_MOESM2_ESM.zip › lmemodel_sensitivity_summarized/NDBI_engagement_within/NDBI_engagement_within_6m - 0m_Self_pval.csv]

	-4	-3	-2	-1	0	1	2	3	4
-4	0.1582	0.1532	0.1493	0.1465	0.1448	0.1443	0.1449	0.1466	0.1494
-3	0.2261	0.2204	0.2159	0.2126	0.2106	0.21	0.2107	0.2127	0.216
-2	0.3179	0.3118	0.307	0.3034	0.3013	0.3006	0.3013	0.3035	0.307
-1	0.4361	0.4302	0.4255	0.4221	0.42	0.4194	0.4201	0.4222	0.4256
0	0.5798	0.5749	0.571	0.5682	0.5664	0.5658	0.5664	0.5682	0.5711
1	0.7438	0.7406	0.7381	0.7363	0.7351	0.7348	0.7352	0.7363	0.7382
2	0.9191	0.9181	0.9173	0.9167	0.9164	0.9162	0.9164	0.9167	0.9173
3	0.9053	0.9042	0.9032	0.9026	0.9022	0.902	0.9022	0.9026	0.9033
4	0.7399	0.737	0.7347	0.733	0.7319	0.7316	0.7319	0.733	0.7347
