# Supplementary material for: Who benefits most? A randomized controlled trial for Parent-implemented social communication intervention for chinese-speaking autistic preschoolers
Source: Mol Autism. 2026 Jul 2;17:29. doi: 10.1186/s13229-026-00725-0 (PMC13335151; doi:10.1186/s13229-026-00725-0)
Supplement: Supplementary file 2 — Supplementary material 2 [file 13229_2026_725_MOESM2_ESM.zip › lmemodel_sensitivity_summarized/NDBI_engagement_within/NDBI_engagement_within_6m - 0m_Self_effect.csv]

	-4	-3	-2	-1	0	1	2	3	4
-4	-0.9224	-0.9224	-0.9224	-0.9224	-0.9224	-0.9224	-0.9224	-0.9224	-0.9224
-3	-0.7796	-0.7796	-0.7796	-0.7796	-0.7796	-0.7796	-0.7796	-0.7796	-0.7796
-2	-0.6367	-0.6367	-0.6367	-0.6367	-0.6367	-0.6367	-0.6367	-0.6367	-0.6367
-1	-0.4939	-0.4939	-0.4939	-0.4939	-0.4939	-0.4939	-0.4939	-0.4939	-0.4939
0	-0.351	-0.351	-0.351	-0.351	-0.351	-0.351	-0.351	-0.351	-0.351
1	-0.2081	-0.2081	-0.2081	-0.2081	-0.2081	-0.2081	-0.2081	-0.2081	-0.2081
2	-0.0653	-0.0653	-0.0653	-0.0653	-0.0653	-0.0653	-0.0653	-0.0653	-0.0653
3	0.0776	0.0776	0.0776	0.0776	0.0776	0.0776	0.0776	0.0776	0.0776
4	0.2204	0.2204	0.2204	0.2204	0.2204	0.2204	0.2204	0.2204	0.2204
