# Supplementary material for: Who benefits most? A randomized controlled trial for Parent-implemented social communication intervention for chinese-speaking autistic preschoolers
Source: Mol Autism. 2026 Jul 2;17:29. doi: 10.1186/s13229-026-00725-0 (PMC13335151; doi:10.1186/s13229-026-00725-0)
Supplement: Supplementary file 2 — Supplementary material 2 [file 13229_2026_725_MOESM2_ESM.zip › lmemodel_sensitivity_summarized/NDBI_engagement_within/NDBI_engagement_within_12m - 0m_Self_cohend.csv]

	-4	-3	-2	-1	0	1	2	3	4
-4	-1.033	-1.047	-1.058	-1.067	-1.072	-1.074	-1.072	-1.067	-1.059
-3	-0.899	-0.911	-0.921	-0.929	-0.934	-0.935	-0.934	-0.929	-0.922
-2	-0.757	-0.767	-0.776	-0.783	-0.787	-0.788	-0.787	-0.783	-0.777
-1	-0.608	-0.617	-0.624	-0.629	-0.633	-0.634	-0.633	-0.63	-0.625
0	-0.456	-0.463	-0.468	-0.472	-0.475	-0.476	-0.475	-0.473	-0.469
1	-0.302	-0.307	-0.31	-0.313	-0.315	-0.315	-0.315	-0.314	-0.311
2	-0.15	-0.152	-0.154	-0.155	-0.156	-0.156	-0.156	-0.156	-0.155
3	0	0	0	-0.001	-0.001	-0.001	-0.001	-0.001	-0.001
4	0.144	0.146	0.147	0.148	0.149	0.149	0.148	0.148	0.146
