# Supplementary material for: Who benefits most? A randomized controlled trial for Parent-implemented social communication intervention for chinese-speaking autistic preschoolers
Source: Mol Autism. 2026 Jul 2;17:29. doi: 10.1186/s13229-026-00725-0 (PMC13335151; doi:10.1186/s13229-026-00725-0)
Supplement: Supplementary file 2 — Supplementary material 2 [file 13229_2026_725_MOESM2_ESM.zip › lmemodel_sensitivity_summarized/NDBI_engagement_within/NDBI_engagement_within_6m - 0m_SLT_effect.csv]

	-4	-3	-2	-1	0	1	2	3	4
-4	0.4693	0.5764	0.6836	0.7907	0.8979	1.005	1.1122	1.2193	1.3264
-3	0.4693	0.5764	0.6836	0.7907	0.8979	1.005	1.1122	1.2193	1.3264
-2	0.4693	0.5764	0.6836	0.7907	0.8979	1.005	1.1122	1.2193	1.3264
-1	0.4693	0.5764	0.6836	0.7907	0.8979	1.005	1.1122	1.2193	1.3264
0	0.4693	0.5764	0.6836	0.7907	0.8979	1.005	1.1122	1.2193	1.3264
1	0.4693	0.5764	0.6836	0.7907	0.8979	1.005	1.1122	1.2193	1.3264
2	0.4693	0.5764	0.6836	0.7907	0.8979	1.005	1.1122	1.2193	1.3264
3	0.4693	0.5764	0.6836	0.7907	0.8979	1.005	1.1122	1.2193	1.3264
4	0.4693	0.5764	0.6836	0.7907	0.8979	1.005	1.1122	1.2193	1.3264
