# Supplementary material for: Who benefits most? A randomized controlled trial for Parent-implemented social communication intervention for chinese-speaking autistic preschoolers
Source: Mol Autism. 2026 Jul 2;17:29. doi: 10.1186/s13229-026-00725-0 (PMC13335151; doi:10.1186/s13229-026-00725-0)
Supplement: Supplementary file 2 — Supplementary material 2 [file 13229_2026_725_MOESM2_ESM.zip › lmemodel_sensitivity_summarized/NDBI_engagement_within/NDBI_engagement_within_12m - 0m_SLT_pval.csv]

	-4	-3	-2	-1	0	1	2	3	4
-4	0.0233	0.0447	0.083	0.1473	0.2476	0.3915	0.5794	0.8018	0.9601
-3	0.0216	0.042	0.079	0.1419	0.2413	0.3851	0.5742	0.7992	0.9595
-2	0.0205	0.0403	0.0764	0.1384	0.237	0.3807	0.5707	0.7974	0.9592
-1	0.02	0.0395	0.0751	0.1367	0.235	0.3786	0.569	0.7965	0.959
0	0.0201	0.0395	0.0752	0.1368	0.2351	0.3788	0.5692	0.7966	0.959
1	0.0207	0.0405	0.0767	0.1388	0.2375	0.3812	0.5712	0.7976	0.9592
2	0.0218	0.0424	0.0795	0.1426	0.2421	0.3859	0.5749	0.7995	0.9596
3	0.0236	0.0452	0.0837	0.1482	0.2487	0.3926	0.5803	0.8023	0.9602
4	0.026	0.049	0.0892	0.1555	0.2573	0.4012	0.5871	0.8057	0.9609
