# Supplementary material for: Who benefits most? A randomized controlled trial for Parent-implemented social communication intervention for chinese-speaking autistic preschoolers
Source: Mol Autism. 2026 Jul 2;17:29. doi: 10.1186/s13229-026-00725-0 (PMC13335151; doi:10.1186/s13229-026-00725-0)
Supplement: Supplementary file 2 — Supplementary material 2 [file 13229_2026_725_MOESM2_ESM.zip › lmemodel_sensitivity_summarized/NDBI_engagement_within/NDBI_engagement_within_12m - 0m_Self_effect.csv]

	-4	-3	-2	-1	0	1	2	3	4
-4	-3.3717	-3.3717	-3.3717	-3.3717	-3.3717	-3.3717	-3.3717	-3.3717	-3.3717
-3	-2.8895	-2.8895	-2.8895	-2.8895	-2.8895	-2.8895	-2.8895	-2.8895	-2.8895
-2	-2.4074	-2.4074	-2.4074	-2.4074	-2.4074	-2.4074	-2.4074	-2.4074	-2.4074
-1	-1.9252	-1.9252	-1.9252	-1.9252	-1.9252	-1.9252	-1.9252	-1.9252	-1.9252
0	-1.4431	-1.4431	-1.4431	-1.4431	-1.4431	-1.4431	-1.4431	-1.4431	-1.4431
1	-0.961	-0.961	-0.961	-0.961	-0.961	-0.961	-0.961	-0.961	-0.961
2	-0.4788	-0.4788	-0.4788	-0.4788	-0.4788	-0.4788	-0.4788	-0.4788	-0.4788
3	0.0033	0.0033	0.0033	0.0033	0.0033	0.0033	0.0033	0.0033	0.0033
4	0.4855	0.4855	0.4855	0.4855	0.4855	0.4855	0.4855	0.4855	0.4855
