# Supplementary material for: Who benefits most? A randomized controlled trial for Parent-implemented social communication intervention for chinese-speaking autistic preschoolers
Source: Mol Autism. 2026 Jul 2;17:29. doi: 10.1186/s13229-026-00725-0 (PMC13335151; doi:10.1186/s13229-026-00725-0)
Supplement: Supplementary file 2 — Supplementary material 2 [file 13229_2026_725_MOESM2_ESM.zip › lmemodel_sensitivity_summarized/NDBI_engagement_within/NDBI_engagement_within_6m - 0m_SLT_cohend.csv]

	-4	-3	-2	-1	0	1	2	3	4
-4	0.145	0.18	0.216	0.251	0.286	0.321	0.354	0.386	0.417
-3	0.147	0.183	0.219	0.255	0.291	0.326	0.36	0.393	0.424
-2	0.148	0.185	0.221	0.258	0.294	0.329	0.364	0.397	0.428
-1	0.149	0.186	0.222	0.259	0.296	0.331	0.366	0.399	0.43
0	0.149	0.185	0.222	0.259	0.295	0.331	0.366	0.399	0.43
1	0.148	0.184	0.221	0.257	0.294	0.329	0.363	0.396	0.428
2	0.147	0.182	0.218	0.254	0.29	0.325	0.359	0.392	0.423
3	0.144	0.179	0.215	0.25	0.285	0.32	0.353	0.385	0.416
4	0.141	0.176	0.21	0.245	0.279	0.313	0.346	0.377	0.407
