# Supplementary material for: Who benefits most? A randomized controlled trial for Parent-implemented social communication intervention for chinese-speaking autistic preschoolers
Source: Mol Autism. 2026 Jul 2;17:29. doi: 10.1186/s13229-026-00725-0 (PMC13335151; doi:10.1186/s13229-026-00725-0)
Supplement: Supplementary file 2 — Supplementary material 2 [file 13229_2026_725_MOESM2_ESM.zip › lmemodel_sensitivity_summarized/Socialization_SS_anova/Socialization_SS_anova_Timepoint_Group_PrF.csv]

	-15	-12	-9	-6	-3	0	3	6	9	12	15
-15	0.7397	0.7465	0.711	0.6374	0.5377	0.4275	0.3218	0.2308	0.159	0.1062	0.0694
-12	0.5581	0.6269	0.6676	0.6704	0.6333	0.5623	0.4704	0.3724	0.2809	0.2034	0.1427
-9	0.3274	0.4089	0.4875	0.551	0.5871	0.5879	0.5531	0.4899	0.4103	0.3272	0.2503
-6	0.1482	0.2048	0.2727	0.347	0.4186	0.4759	0.5081	0.5092	0.4799	0.4274	0.3618
-3	0.0521	0.079	0.1168	0.1667	0.2275	0.2943	0.3585	0.4099	0.4393	0.4423	0.42
0	0.0146	0.0239	0.0389	0.0618	0.0949	0.1395	0.1941	0.2541	0.3117	0.358	0.3855
3	0.0034	0.0059	0.0104	0.0182	0.0312	0.0517	0.0819	0.1226	0.1725	0.227	0.279
6	7e-04	0.0012	0.0023	0.0044	0.0084	0.0155	0.0277	0.0473	0.076	0.1146	0.1612
9	1e-04	2e-04	5e-04	9e-04	0.0019	0.004	0.0079	0.0151	0.0276	0.0474	0.0761
12	0	0	1e-04	2e-04	4e-04	9e-04	0.002	0.0042	0.0086	0.0167	0.0303
15	0	0	0	0	1e-04	2e-04	5e-04	0.0011	0.0024	0.0052	0.0106
