# Supplementary material for: Who benefits most? A randomized controlled trial for Parent-implemented social communication intervention for chinese-speaking autistic preschoolers
Source: Mol Autism. 2026 Jul 2;17:29. doi: 10.1186/s13229-026-00725-0 (PMC13335151; doi:10.1186/s13229-026-00725-0)
Supplement: Supplementary file 2 — Supplementary material 2 [file 13229_2026_725_MOESM2_ESM.zip › lmemodel_sensitivity_summarized/Socialization_SS_within/Socialization_SS_within_12m - 0m_Self_pval.csv]

	-15	-12	-9	-6	-3	0	3	6	9	12	15
-15	0.1162	0.1131	0.1106	0.1089	0.1079	0.1077	0.1082	0.1094	0.1113	0.1139	0.1173
-12	0.2934	0.2891	0.2857	0.2833	0.2819	0.2815	0.2822	0.2839	0.2866	0.2903	0.2949
-9	0.6098	0.6065	0.6039	0.602	0.6009	0.6007	0.6012	0.6025	0.6046	0.6074	0.6109
-6	0.9648	0.9644	0.9642	0.964	0.9639	0.9638	0.9639	0.964	0.9642	0.9645	0.9649
-3	0.5447	0.5409	0.5379	0.5357	0.5345	0.5341	0.5347	0.5363	0.5387	0.5419	0.546
0	0.2434	0.239	0.2355	0.233	0.2316	0.2312	0.2319	0.2336	0.2364	0.2402	0.2449
3	0.0857	0.0828	0.0805	0.079	0.0781	0.0778	0.0783	0.0794	0.0811	0.0835	0.0866
6	0.0241	0.0228	0.0219	0.0212	0.0208	0.0207	0.0209	0.0214	0.0221	0.0232	0.0245
9	0.0056	0.0052	0.0049	0.0047	0.0046	0.0045	0.0046	0.0047	0.005	0.0053	0.0057
12	0.0011	0.001	9e-04	9e-04	9e-04	9e-04	9e-04	9e-04	0.001	0.001	0.0012
15	2e-04	2e-04	2e-04	2e-04	1e-04	1e-04	1e-04	2e-04	2e-04	2e-04	2e-04
