# Supplementary material for: Who benefits most? A randomized controlled trial for Parent-implemented social communication intervention for chinese-speaking autistic preschoolers
Source: Mol Autism. 2026 Jul 2;17:29. doi: 10.1186/s13229-026-00725-0 (PMC13335151; doi:10.1186/s13229-026-00725-0)
Supplement: Supplementary file 2 — Supplementary material 2 [file 13229_2026_725_MOESM2_ESM.zip › lmemodel_sensitivity_summarized/Socialization_SS_within/Socialization_SS_within_6m - 0m_SLT_cohend.csv]

	-15	-12	-9	-6	-3	0	3	6	9	12	15
-15	-0.154	-0.112	-0.069	-0.025	0.02	0.065	0.11	0.154	0.197	0.239	0.279
-12	-0.157	-0.114	-0.07	-0.025	0.021	0.067	0.112	0.157	0.201	0.244	0.284
-9	-0.16	-0.116	-0.071	-0.026	0.021	0.068	0.114	0.16	0.205	0.248	0.289
-6	-0.162	-0.118	-0.072	-0.026	0.021	0.069	0.116	0.162	0.207	0.251	0.292
-3	-0.163	-0.119	-0.073	-0.026	0.022	0.069	0.117	0.164	0.209	0.253	0.295
0	-0.163	-0.119	-0.073	-0.026	0.022	0.07	0.117	0.164	0.21	0.254	0.296
3	-0.163	-0.119	-0.073	-0.026	0.022	0.07	0.117	0.164	0.21	0.254	0.296
6	-0.163	-0.118	-0.073	-0.026	0.022	0.069	0.117	0.163	0.209	0.253	0.294
9	-0.161	-0.117	-0.072	-0.026	0.021	0.069	0.116	0.162	0.207	0.25	0.292
12	-0.159	-0.116	-0.071	-0.025	0.021	0.068	0.114	0.16	0.204	0.247	0.288
15	-0.156	-0.114	-0.07	-0.025	0.021	0.066	0.112	0.157	0.2	0.243	0.283
