# Supplementary material for: Who benefits most? A randomized controlled trial for Parent-implemented social communication intervention for chinese-speaking autistic preschoolers
Source: Mol Autism. 2026 Jul 2;17:29. doi: 10.1186/s13229-026-00725-0 (PMC13335151; doi:10.1186/s13229-026-00725-0)
Supplement: Supplementary file 2 — Supplementary material 2 [file 13229_2026_725_MOESM2_ESM.zip › lmemodel_sensitivity_summarized/Socialization_SS_within/Socialization_SS_within_12m - 0m_SLT_cohend.csv]

	-15	-12	-9	-6	-3	0	3	6	9	12	15
-15	-0.44	-0.382	-0.322	-0.26	-0.196	-0.131	-0.066	-0.001	0.063	0.125	0.186
-12	-0.449	-0.39	-0.329	-0.265	-0.2	-0.134	-0.068	-0.001	0.064	0.128	0.19
-9	-0.456	-0.397	-0.335	-0.27	-0.204	-0.137	-0.069	-0.002	0.065	0.13	0.192
-6	-0.462	-0.402	-0.339	-0.274	-0.207	-0.139	-0.07	-0.002	0.066	0.131	0.195
-3	-0.466	-0.405	-0.342	-0.276	-0.209	-0.14	-0.071	-0.002	0.066	0.132	0.196
0	-0.468	-0.407	-0.344	-0.278	-0.21	-0.141	-0.071	-0.002	0.066	0.133	0.197
3	-0.467	-0.407	-0.343	-0.278	-0.21	-0.141	-0.071	-0.002	0.066	0.132	0.196
6	-0.465	-0.405	-0.342	-0.276	-0.209	-0.14	-0.071	-0.002	0.065	0.132	0.195
9	-0.461	-0.401	-0.339	-0.274	-0.207	-0.139	-0.07	-0.002	0.065	0.13	0.194
12	-0.455	-0.396	-0.334	-0.27	-0.204	-0.137	-0.07	-0.002	0.064	0.128	0.191
15	-0.447	-0.389	-0.328	-0.265	-0.2	-0.135	-0.068	-0.002	0.063	0.126	0.188
