# Supplementary material for: Who benefits most? A randomized controlled trial for Parent-implemented social communication intervention for chinese-speaking autistic preschoolers
Source: Mol Autism. 2026 Jul 2;17:29. doi: 10.1186/s13229-026-00725-0 (PMC13335151; doi:10.1186/s13229-026-00725-0)
Supplement: Supplementary file 2 — Supplementary material 2 [file 13229_2026_725_MOESM2_ESM.zip › lmemodel_sensitivity_summarized/Socialization_SS_within/Socialization_SS_within_6m - 0m_SLT_effect.csv]

	-15	-12	-9	-6	-3	0	3	6	9	12	15
-15	-1.7123	-1.2302	-0.748	-0.2659	0.2162	0.6984	1.1805	1.6627	2.1448	2.627	3.1091
-12	-1.7123	-1.2302	-0.748	-0.2659	0.2162	0.6984	1.1805	1.6627	2.1448	2.627	3.1091
-9	-1.7123	-1.2302	-0.748	-0.2659	0.2162	0.6984	1.1805	1.6627	2.1448	2.627	3.1091
-6	-1.7123	-1.2302	-0.748	-0.2659	0.2162	0.6984	1.1805	1.6627	2.1448	2.627	3.1091
-3	-1.7123	-1.2302	-0.748	-0.2659	0.2162	0.6984	1.1805	1.6627	2.1448	2.627	3.1091
0	-1.7123	-1.2302	-0.748	-0.2659	0.2162	0.6984	1.1805	1.6627	2.1448	2.627	3.1091
3	-1.7123	-1.2302	-0.748	-0.2659	0.2162	0.6984	1.1805	1.6627	2.1448	2.627	3.1091
6	-1.7123	-1.2302	-0.748	-0.2659	0.2162	0.6984	1.1805	1.6627	2.1448	2.627	3.1091
9	-1.7123	-1.2302	-0.748	-0.2659	0.2162	0.6984	1.1805	1.6627	2.1448	2.627	3.1091
12	-1.7123	-1.2302	-0.748	-0.2659	0.2162	0.6984	1.1805	1.6627	2.1448	2.627	3.1091
15	-1.7123	-1.2302	-0.748	-0.2659	0.2162	0.6984	1.1805	1.6627	2.1448	2.627	3.1091
