# Supplementary material for: Who benefits most? A randomized controlled trial for Parent-implemented social communication intervention for chinese-speaking autistic preschoolers
Source: Mol Autism. 2026 Jul 2;17:29. doi: 10.1186/s13229-026-00725-0 (PMC13335151; doi:10.1186/s13229-026-00725-0)
Supplement: Supplementary file 2 — Supplementary material 2 [file 13229_2026_725_MOESM2_ESM.zip › lmemodel_sensitivity_summarized/Socialization_SS_within/Socialization_SS_within_12m - 0m_SLT_effect.csv]

	-15	-12	-9	-6	-3	0	3	6	9	12	15
-15	-4.8865	-4.19	-3.4936	-2.7972	-2.1007	-1.4043	-0.7079	-0.0115	0.685	1.3814	2.0778
-12	-4.8865	-4.19	-3.4936	-2.7972	-2.1007	-1.4043	-0.7079	-0.0115	0.685	1.3814	2.0778
-9	-4.8865	-4.19	-3.4936	-2.7972	-2.1007	-1.4043	-0.7079	-0.0115	0.685	1.3814	2.0778
-6	-4.8865	-4.19	-3.4936	-2.7972	-2.1007	-1.4043	-0.7079	-0.0115	0.685	1.3814	2.0778
-3	-4.8865	-4.19	-3.4936	-2.7972	-2.1007	-1.4043	-0.7079	-0.0115	0.685	1.3814	2.0778
0	-4.8865	-4.19	-3.4936	-2.7972	-2.1007	-1.4043	-0.7079	-0.0115	0.685	1.3814	2.0778
3	-4.8865	-4.19	-3.4936	-2.7972	-2.1007	-1.4043	-0.7079	-0.0115	0.685	1.3814	2.0778
6	-4.8865	-4.19	-3.4936	-2.7972	-2.1007	-1.4043	-0.7079	-0.0115	0.685	1.3814	2.0778
9	-4.8865	-4.19	-3.4936	-2.7972	-2.1007	-1.4043	-0.7079	-0.0115	0.685	1.3814	2.0778
12	-4.8865	-4.19	-3.4936	-2.7972	-2.1007	-1.4043	-0.7079	-0.0115	0.685	1.3814	2.0778
15	-4.8865	-4.19	-3.4936	-2.7972	-2.1007	-1.4043	-0.7079	-0.0115	0.685	1.3814	2.0778
