# Supplementary material for: Who benefits most? A randomized controlled trial for Parent-implemented social communication intervention for chinese-speaking autistic preschoolers
Source: Mol Autism. 2026 Jul 2;17:29. doi: 10.1186/s13229-026-00725-0 (PMC13335151; doi:10.1186/s13229-026-00725-0)
Supplement: Supplementary file 2 — Supplementary material 2 [file 13229_2026_725_MOESM2_ESM.zip › lmemodel_sensitivity_summarized/NDBI_engagement_anova/NDBI_engagement_anova_Timepoint_PrF.csv]

	-4	-3	-2	-1	0	1	2	3	4
-4	0	0	0	0	0	0	0	0	0
-3	0	0	0	0	0	0	0	0	1e-04
-2	0	0	0	0	0	0	1e-04	2e-04	5e-04
-1	0	0	1e-04	1e-04	2e-04	4e-04	7e-04	0.0013	0.0024
0	2e-04	3e-04	5e-04	8e-04	0.0013	0.0023	0.0038	0.0063	0.01
1	0.0013	0.002	0.0031	0.0048	0.0073	0.011	0.0161	0.023	0.0316
2	0.0079	0.0111	0.0155	0.0214	0.0291	0.0384	0.0491	0.0605	0.0716
3	0.0335	0.0432	0.0547	0.0676	0.081	0.0939	0.1048	0.1124	0.116
4	0.1007	0.1181	0.1344	0.148	0.1572	0.1605	0.1577	0.149	0.1356
