# Supplementary material for: Who benefits most? A randomized controlled trial for Parent-implemented social communication intervention for chinese-speaking autistic preschoolers
Source: Mol Autism. 2026 Jul 2;17:29. doi: 10.1186/s13229-026-00725-0 (PMC13335151; doi:10.1186/s13229-026-00725-0)
Supplement: Supplementary file 2 — Supplementary material 2 [file 13229_2026_725_MOESM2_ESM.zip › lmemodel_sensitivity_summarized/NDBI_engagement_anova/NDBI_engagement_anova_Timepoint_Group_PrF.csv]

	-4	-3	-2	-1	0	1	2	3	4
-4	0.0768	0.0433	0.023	0.0117	0.0057	0.0027	0.0013	6e-04	3e-04
-3	0.1794	0.1149	0.0692	0.0395	0.0216	0.0114	0.0059	0.003	0.0015
-2	0.3211	0.2355	0.1624	0.1058	0.0655	0.0389	0.0223	0.0126	0.007
-1	0.4233	0.3559	0.2822	0.2114	0.1501	0.1015	0.066	0.0416	0.0257
0	0.4031	0.3864	0.3516	0.3032	0.2479	0.1926	0.1431	0.1022	0.0708
1	0.2779	0.3007	0.3114	0.3076	0.2892	0.2587	0.2206	0.1801	0.1415
2	0.1423	0.1713	0.1994	0.2233	0.2396	0.2457	0.2405	0.2249	0.2015
3	0.0565	0.0744	0.0959	0.1201	0.1454	0.1692	0.1888	0.2016	0.2059
4	0.0184	0.026	0.0365	0.0504	0.0677	0.0883	0.1111	0.1343	0.1556
