# Supplementary material for: Who benefits most? A randomized controlled trial for Parent-implemented social communication intervention for chinese-speaking autistic preschoolers
Source: Mol Autism. 2026 Jul 2;17:29. doi: 10.1186/s13229-026-00725-0 (PMC13335151; doi:10.1186/s13229-026-00725-0)
Supplement: Supplementary file 2 — Supplementary material 2 [file 13229_2026_725_MOESM2_ESM.zip › lmemodel_sensitivity_summarized/NDBI_engagement_anova/NDBI_engagement_anova_Timepoint_Fvalue.csv]

	-4	-3	-2	-1	0	1	2	3	4
-4	19.684	18.983	18.184	17.297	16.332	15.308	14.241	13.152	12.062
-3	16.901	16.23	15.478	14.653	13.768	12.838	11.88	10.913	9.955
-2	14.136	13.505	12.811	12.061	11.269	10.449	9.616	8.787	7.978
-1	11.478	10.898	10.273	9.612	8.926	8.229	7.534	6.855	6.204
0	9.013	8.496	7.952	7.391	6.823	6.259	5.71	5.187	4.699
1	6.818	6.376	5.925	5.473	5.03	4.605	4.205	3.838	3.511
2	4.951	4.595	4.245	3.91	3.596	3.309	3.056	2.842	2.668
3	3.448	3.186	2.944	2.728	2.542	2.392	2.279	2.207	2.175
4	2.319	2.157	2.025	1.927	1.866	1.844	1.863	1.921	2.016
