# Supplementary material for: Who benefits most? A randomized controlled trial for Parent-implemented social communication intervention for chinese-speaking autistic preschoolers
Source: Mol Autism. 2026 Jul 2;17:29. doi: 10.1186/s13229-026-00725-0 (PMC13335151; doi:10.1186/s13229-026-00725-0)
Supplement: Supplementary file 2 — Supplementary material 2 [file 13229_2026_725_MOESM2_ESM.zip › lmemodel_sensitivity_summarized/NDBI_engagement_anova/NDBI_engagement_anova_Timepoint_Group_Fvalue.csv]

	-4	-3	-2	-1	0	1	2	3	4
-4	2.596	3.186	3.837	4.543	5.293	6.073	6.87	7.668	8.452
-3	1.731	2.185	2.703	3.279	3.904	4.569	5.261	5.965	6.669
-2	1.142	1.456	1.833	2.269	2.759	3.296	3.868	4.464	5.072
-1	0.863	1.038	1.272	1.565	1.913	2.312	2.752	3.227	3.724
0	0.912	0.955	1.05	1.2	1.404	1.659	1.962	2.305	2.68
1	1.288	1.208	1.173	1.185	1.248	1.361	1.522	1.728	1.973
2	1.967	1.779	1.624	1.509	1.438	1.413	1.434	1.502	1.614
3	2.912	2.629	2.37	2.14	1.946	1.791	1.68	1.613	1.592
4	4.071	3.709	3.36	3.029	2.725	2.454	2.219	2.026	1.876
