# Supplementary material for: Who benefits most? A randomized controlled trial for Parent-implemented social communication intervention for chinese-speaking autistic preschoolers
Source: Mol Autism. 2026 Jul 2;17:29. doi: 10.1186/s13229-026-00725-0 (PMC13335151; doi:10.1186/s13229-026-00725-0)
Supplement: Supplementary file 2 — Supplementary material 2 [file 13229_2026_725_MOESM2_ESM.zip › lmemodel_sensitivity_summarized/ADOS_Comparison_within/ADOS_Comparison_within_12m - 0m_SLT_cohend.csv]

	-2	-1.5	-1	-0.5	0	0.5	1	1.5	2
-2	-0.427	-0.34	-0.247	-0.149	-0.047	0.056	0.158	0.256	0.348
-1.5	-0.445	-0.356	-0.259	-0.156	-0.049	0.059	0.165	0.267	0.363
-1	-0.461	-0.369	-0.269	-0.163	-0.052	0.061	0.172	0.278	0.377
-0.5	-0.473	-0.38	-0.278	-0.168	-0.054	0.062	0.176	0.285	0.387
0	-0.48	-0.386	-0.283	-0.172	-0.055	0.063	0.179	0.29	0.392
0.5	-0.482	-0.388	-0.284	-0.173	-0.056	0.062	0.179	0.29	0.394
1	-0.479	-0.385	-0.282	-0.172	-0.056	0.061	0.177	0.287	0.39
1.5	-0.47	-0.378	-0.277	-0.169	-0.055	0.059	0.172	0.281	0.382
2	-0.457	-0.367	-0.268	-0.163	-0.054	0.057	0.166	0.272	0.37
