# Supplementary material for: Who benefits most? A randomized controlled trial for Parent-implemented social communication intervention for chinese-speaking autistic preschoolers
Source: Mol Autism. 2026 Jul 2;17:29. doi: 10.1186/s13229-026-00725-0 (PMC13335151; doi:10.1186/s13229-026-00725-0)
Supplement: Supplementary file 2 — Supplementary material 2 [file 13229_2026_725_MOESM2_ESM.zip › lmemodel_sensitivity_summarized/ADOS_Comparison_within/ADOS_Comparison_within_12m - 0m_Self_pval.csv]

	-2	-1.5	-1	-0.5	0	0.5	1	1.5	2
-2	0.0032	0.0028	0.0025	0.0023	0.0023	0.0023	0.0023	0.0025	0.0028
-1.5	0.0226	0.0206	0.0192	0.0182	0.0178	0.0178	0.0183	0.0192	0.0207
-1	0.1264	0.1202	0.1155	0.1124	0.1108	0.1109	0.1125	0.1157	0.1205
-0.5	0.4798	0.4719	0.4658	0.4616	0.4595	0.4596	0.4618	0.4661	0.4723
0	0.8754	0.8731	0.8714	0.8701	0.8695	0.8695	0.8702	0.8714	0.8733
0.5	0.3064	0.2977	0.291	0.2865	0.2842	0.2843	0.2867	0.2913	0.2981
1	0.0641	0.0597	0.0565	0.0543	0.0533	0.0533	0.0544	0.0566	0.0599
1.5	0.009	0.008	0.0073	0.0068	0.0066	0.0066	0.0068	0.0073	0.008
2	0.001	8e-04	7e-04	7e-04	7e-04	7e-04	7e-04	7e-04	9e-04
