# Supplementary material for: Who benefits most? A randomized controlled trial for Parent-implemented social communication intervention for chinese-speaking autistic preschoolers
Source: Mol Autism. 2026 Jul 2;17:29. doi: 10.1186/s13229-026-00725-0 (PMC13335151; doi:10.1186/s13229-026-00725-0)
Supplement: Supplementary file 2 — Supplementary material 2 [file 13229_2026_725_MOESM2_ESM.zip › lmemodel_sensitivity_summarized/ADOS_Comparison_within/ADOS_Comparison_within_12m - 0m_Self_effect.csv]

	-2	-1.5	-1	-0.5	0	0.5	1	1.5	2
-2	-1.0232	-1.0232	-1.0232	-1.0232	-1.0232	-1.0232	-1.0232	-1.0232	-1.0232
-1.5	-0.7554	-0.7554	-0.7554	-0.7554	-0.7554	-0.7554	-0.7554	-0.7554	-0.7554
-1	-0.4875	-0.4875	-0.4875	-0.4875	-0.4875	-0.4875	-0.4875	-0.4875	-0.4875
-0.5	-0.2197	-0.2197	-0.2197	-0.2197	-0.2197	-0.2197	-0.2197	-0.2197	-0.2197
0	0.0482	0.0482	0.0482	0.0482	0.0482	0.0482	0.0482	0.0482	0.0482
0.5	0.316	0.316	0.316	0.316	0.316	0.316	0.316	0.316	0.316
1	0.5839	0.5839	0.5839	0.5839	0.5839	0.5839	0.5839	0.5839	0.5839
1.5	0.8518	0.8518	0.8518	0.8518	0.8518	0.8518	0.8518	0.8518	0.8518
2	1.1196	1.1196	1.1196	1.1196	1.1196	1.1196	1.1196	1.1196	1.1196
