# Supplementary material for: Who benefits most? A randomized controlled trial for Parent-implemented social communication intervention for chinese-speaking autistic preschoolers
Source: Mol Autism. 2026 Jul 2;17:29. doi: 10.1186/s13229-026-00725-0 (PMC13335151; doi:10.1186/s13229-026-00725-0)
Supplement: Supplementary file 2 — Supplementary material 2 [file 13229_2026_725_MOESM2_ESM.zip › lmemodel_sensitivity_summarized/ADOS_Comparison_within/ADOS_Comparison_within_12m - 0m_Self_cohend.csv]

	-2	-1.5	-1	-0.5	0	0.5	1	1.5	2
-2	-0.781	-0.804	-0.822	-0.835	-0.842	-0.842	-0.836	-0.823	-0.805
-1.5	-0.6	-0.619	-0.634	-0.645	-0.651	-0.652	-0.646	-0.636	-0.621
-1	-0.398	-0.412	-0.423	-0.432	-0.436	-0.437	-0.434	-0.426	-0.416
-0.5	-0.181	-0.188	-0.193	-0.198	-0.201	-0.201	-0.2	-0.197	-0.193
0	0.047	0.049	0.05	0.05	0.049	0.048	0.047	0.045	0.043
0.5	0.279	0.289	0.297	0.302	0.304	0.303	0.299	0.292	0.283
1	0.506	0.524	0.539	0.549	0.553	0.552	0.546	0.534	0.518
1.5	0.721	0.746	0.766	0.78	0.787	0.786	0.778	0.762	0.741
2	0.919	0.949	0.973	0.99	0.999	0.998	0.988	0.97	0.945
