# Supplementary material for: Who benefits most? A randomized controlled trial for Parent-implemented social communication intervention for chinese-speaking autistic preschoolers
Source: Mol Autism. 2026 Jul 2;17:29. doi: 10.1186/s13229-026-00725-0 (PMC13335151; doi:10.1186/s13229-026-00725-0)
Supplement: Supplementary file 2 — Supplementary material 2 [file 13229_2026_725_MOESM2_ESM.zip › lmemodel_sensitivity_summarized/ADOS_Comparison_within/ADOS_Comparison_within_12m - 0m_SLT_pval.csv]

	-2	-1.5	-1	-0.5	0	0.5	1	1.5	2
-2	0.0497	0.1165	0.2525	0.4886	0.8229	0.8021	0.4723	0.2423	0.1111
-1.5	0.0429	0.1046	0.236	0.4727	0.8164	0.7948	0.4561	0.226	0.0996
-1	0.0378	0.0954	0.2227	0.4595	0.8109	0.7886	0.4427	0.2128	0.0907
-0.5	0.0344	0.089	0.213	0.4496	0.8067	0.784	0.4327	0.2033	0.0844
0	0.0324	0.0853	0.2074	0.4437	0.8041	0.7812	0.4267	0.1978	0.0809
0.5	0.032	0.0844	0.206	0.4422	0.8035	0.7805	0.4252	0.1964	0.08
1	0.033	0.0863	0.2089	0.4453	0.8048	0.7819	0.4283	0.1992	0.0818
1.5	0.0354	0.0909	0.216	0.4526	0.808	0.7854	0.4357	0.2062	0.0863
2	0.0394	0.0983	0.227	0.4637	0.8127	0.7906	0.447	0.217	0.0935
