# Supplementary material for: Who benefits most? A randomized controlled trial for Parent-implemented social communication intervention for chinese-speaking autistic preschoolers
Source: Mol Autism. 2026 Jul 2;17:29. doi: 10.1186/s13229-026-00725-0 (PMC13335151; doi:10.1186/s13229-026-00725-0)
Supplement: Supplementary file 2 — Supplementary material 2 [file 13229_2026_725_MOESM2_ESM.zip › lmemodel_sensitivity_summarized/Expressive_V_anova/Expressive_V_anova_Timepoint_PrF.csv]

	-1.5	-1.2	-0.9	-0.6	-0.3	0	0.3	0.6	0.9	1.2	1.5
-1.5	0	0	0	0	0	0	0	0	0	0	0
-1.2	0	0	0	0	0	0	0	0	0	0	0
-0.9	0	0	0	0	0	0	0	0	0	0	0
-0.6	0	0	0	0	0	0	0	0	0	0	0
-0.3	0	0	0	0	0	0	0	0	0	0	0
0	0	0	0	0	0	0	0	0	0	0	0
0.3	0	0	0	0	0	0	0	0	0	0	0
0.6	0	0	0	0	0	0	0	0	0	0	0
0.9	0	0	0	0	0	0	0	0	0	0	0
1.2	0	0	0	0	0	0	0	0	0	0	0
1.5	0	0	0	0	0	0	0	0	0	0	0
