# Supplementary material for: Who benefits most? A randomized controlled trial for Parent-implemented social communication intervention for chinese-speaking autistic preschoolers
Source: Mol Autism. 2026 Jul 2;17:29. doi: 10.1186/s13229-026-00725-0 (PMC13335151; doi:10.1186/s13229-026-00725-0)
Supplement: Supplementary file 2 — Supplementary material 2 [file 13229_2026_725_MOESM2_ESM.zip › lmemodel_sensitivity_summarized/Expressive_V_anova/Expressive_V_anova_Timepoint_Fvalue.csv]

	-1.5	-1.2	-0.9	-0.6	-0.3	0	0.3	0.6	0.9	1.2	1.5
-1.5	13.384	14.054	14.726	15.398	16.065	16.726	17.378	18.018	18.643	19.252	19.841
-1.2	14.552	15.26	15.97	16.676	17.378	18.071	18.753	19.422	20.073	20.706	21.317
-0.9	15.762	16.508	17.254	17.996	18.731	19.456	20.167	20.863	21.54	22.196	22.828
-0.6	17.008	17.792	18.573	19.349	20.117	20.872	21.613	22.335	23.037	23.714	24.366
-0.3	18.285	19.105	19.921	20.73	21.529	22.314	23.082	23.83	24.555	25.253	25.923
0	19.585	20.44	21.289	22.131	22.96	23.773	24.568	25.34	26.087	26.805	27.492
0.3	20.902	21.79	22.672	23.544	24.402	25.242	26.061	26.856	27.623	28.36	29.063
0.6	22.227	23.148	24.06	24.961	25.846	26.712	27.555	28.371	29.157	29.911	30.628
0.9	23.555	24.506	25.447	26.375	27.285	28.175	29.039	29.875	30.679	31.448	32.179
1.2	24.878	25.857	26.824	27.777	28.711	29.623	30.507	31.361	32.181	32.964	33.708
1.5	26.189	27.193	28.186	29.162	30.117	31.048	31.951	32.821	33.655	34.451	35.205
