# Supplementary material for: Who benefits most? A randomized controlled trial for Parent-implemented social communication intervention for chinese-speaking autistic preschoolers
Source: Mol Autism. 2026 Jul 2;17:29. doi: 10.1186/s13229-026-00725-0 (PMC13335151; doi:10.1186/s13229-026-00725-0)
Supplement: Supplementary file 2 — Supplementary material 2 [file 13229_2026_725_MOESM2_ESM.zip › lmemodel_sensitivity_summarized/Satifactory_anova/Satifactory_anova_Timepoint_DenDF.csv]

	-8	-6	-4	-2	0	2	4	6	8
-8	110	110	110	110	110	110	110	110	110
-6	110	110	110	110	110	110	110	110	110
-4	110	110	110	110	110	110	110	110	110
-2	110	110	110	110	110	110	110	110	110
0	110	110	110	110	110	110	110	110	110
2	110	110	110	110	110	110	110	110	110
4	110	110	110	110	110	110	110	110	110
6	110	110	110	110	110	110	110	110	110
8	110	110	110	110	110	110	110	110	110
