# Supplementary material for: Who benefits most? A randomized controlled trial for Parent-implemented social communication intervention for chinese-speaking autistic preschoolers
Source: Mol Autism. 2026 Jul 2;17:29. doi: 10.1186/s13229-026-00725-0 (PMC13335151; doi:10.1186/s13229-026-00725-0)
Supplement: Supplementary file 2 — Supplementary material 2 [file 13229_2026_725_MOESM2_ESM.zip › lmemodel_sensitivity_summarized/Satifactory_anova/Satifactory_anova_Timepoint_Group_Fvalue.csv]

	-8	-6	-4	-2	0	2	4	6	8
-8	1.379	0.981	0.65	0.4	0.239	0.173	0.203	0.323	0.524
-6	2.167	1.648	1.185	0.797	0.495	0.291	0.188	0.183	0.272
-4	3.153	2.517	1.924	1.395	0.949	0.598	0.351	0.21	0.171
-2	4.32	3.574	2.857	2.191	1.599	1.097	0.7	0.414	0.238
0	5.634	4.791	3.959	3.164	2.43	1.781	1.233	0.796	0.476
2	7.053	6.126	5.193	4.28	3.416	2.626	1.931	1.347	0.881
4	8.527	7.531	6.512	5.497	4.516	3.598	2.767	2.041	1.434
6	10.004	8.954	7.866	6.766	5.687	4.657	3.704	2.85	2.111
8	11.438	10.348	9.207	8.041	6.881	5.759	4.703	3.737	2.88
