# Supplementary material for: Who benefits most? A randomized controlled trial for Parent-implemented social communication intervention for chinese-speaking autistic preschoolers
Source: Mol Autism. 2026 Jul 2;17:29. doi: 10.1186/s13229-026-00725-0 (PMC13335151; doi:10.1186/s13229-026-00725-0)
Supplement: Supplementary file 2 — Supplementary material 2 [file 13229_2026_725_MOESM2_ESM.zip › lmemodel_sensitivity_summarized/Satifactory_anova/Satifactory_anova_Timepoint_Group_PrF.csv]

	-8	-6	-4	-2	0	2	4	6	8
-8	0.2428	0.324	0.4217	0.5286	0.626	0.6782	0.6535	0.5711	0.4705
-6	0.1439	0.202	0.2787	0.3741	0.483	0.5906	0.6657	0.6692	0.6031
-4	0.0785	0.1155	0.1682	0.24	0.3322	0.4411	0.555	0.648	0.6798
-2	0.04	0.0613	0.0938	0.1417	0.2088	0.2972	0.4045	0.5215	0.627
0	0.0194	0.0307	0.0491	0.078	0.1219	0.1848	0.2693	0.3741	0.4917
2	0.0091	0.0148	0.0246	0.0409	0.0673	0.108	0.1675	0.2484	0.3501
4	0.0042	0.0071	0.0121	0.0208	0.0358	0.0605	0.0991	0.1559	0.2337
6	0.002	0.0034	0.006	0.0106	0.0188	0.0331	0.0569	0.0942	0.1491
8	0.001	0.0017	0.003	0.0054	0.0099	0.0181	0.0323	0.0558	0.0925
