# Supplementary material for: Who benefits most? A randomized controlled trial for Parent-implemented social communication intervention for chinese-speaking autistic preschoolers
Source: Mol Autism. 2026 Jul 2;17:29. doi: 10.1186/s13229-026-00725-0 (PMC13335151; doi:10.1186/s13229-026-00725-0)
Supplement: Supplementary file 2 — Supplementary material 2 [file 13229_2026_725_MOESM2_ESM.zip › lmemodel_sensitivity_summarized/Satifactory_anova/Satifactory_anova_Timepoint_Fvalue.csv]

	-8	-6	-4	-2	0	2	4	6	8
-8	13.679	12.519	11.284	10.004	8.71	7.439	6.222	5.089	4.062
-6	12.114	10.993	9.81	8.595	7.381	6.201	5.087	4.065	3.157
-4	10.483	9.413	8.299	7.167	6.052	4.984	3.992	3.101	2.326
-2	8.835	7.832	6.802	5.772	4.773	3.834	2.981	2.233	1.603
0	7.228	6.306	5.375	4.462	3.594	2.798	2.094	1.498	1.018
2	5.717	4.889	4.07	3.285	2.559	1.913	1.364	0.922	0.593
4	4.35	3.626	2.929	2.281	1.702	1.208	0.813	0.523	0.339
6	3.163	2.552	1.984	1.475	1.042	0.699	0.452	0.305	0.256
8	2.179	1.687	1.247	0.876	0.585	0.384	0.276	0.261	0.333
