# Supplementary material for: Who benefits most? A randomized controlled trial for Parent-implemented social communication intervention for chinese-speaking autistic preschoolers
Source: Mol Autism. 2026 Jul 2;17:29. doi: 10.1186/s13229-026-00725-0 (PMC13335151; doi:10.1186/s13229-026-00725-0)
Supplement: Supplementary file 2 — Supplementary material 2 [file 13229_2026_725_MOESM2_ESM.zip › lmemodel_sensitivity_summarized/Satifactory_anova/Satifactory_anova_Timepoint_PrF.csv]

	-8	-6	-4	-2	0	2	4	6	8
-8	3e-04	6e-04	0.0011	0.002	0.0039	0.0074	0.0141	0.0261	0.0463
-6	7e-04	0.0012	0.0022	0.0041	0.0077	0.0143	0.0261	0.0462	0.0784
-4	0.0016	0.0027	0.0048	0.0086	0.0154	0.0276	0.0482	0.081	0.1301
-2	0.0036	0.0061	0.0104	0.018	0.031	0.0527	0.0871	0.138	0.2081
0	0.0083	0.0135	0.0223	0.0369	0.0606	0.0972	0.1508	0.2237	0.3151
2	0.0185	0.0291	0.0461	0.0726	0.1125	0.1694	0.2455	0.339	0.4428
4	0.0393	0.0595	0.0898	0.1338	0.1948	0.2741	0.3691	0.471	0.5616
6	0.0781	0.113	0.1618	0.2272	0.3096	0.4051	0.5028	0.5817	0.6141
8	0.1427	0.1968	0.2665	0.3514	0.4458	0.5366	0.6002	0.6105	0.5652
