# Supplementary material for: Who benefits most? A randomized controlled trial for Parent-implemented social communication intervention for chinese-speaking autistic preschoolers
Source: Mol Autism. 2026 Jul 2;17:29. doi: 10.1186/s13229-026-00725-0 (PMC13335151; doi:10.1186/s13229-026-00725-0)
Supplement: Supplementary file 2 — Supplementary material 2 [file 13229_2026_725_MOESM2_ESM.zip › lmemodel_sensitivity_summarized/ADOS_SA_raw_within/ADOS_SA_raw_within_12m - 0m_SLT_effect.csv]

	-3.5	-3	-2.5	-2	-1.5	-1	-0.5	0	0.5	1	1.5	2	2.5	3	3.5
-3.5	-2.3454	-2.2204	-2.0954	-1.9704	-1.8454	-1.7204	-1.5954	-1.4704	-1.3454	-1.2204	-1.0954	-0.9704	-0.8454	-0.7204	-0.5954
-3	-2.3454	-2.2204	-2.0954	-1.9704	-1.8454	-1.7204	-1.5954	-1.4704	-1.3454	-1.2204	-1.0954	-0.9704	-0.8454	-0.7204	-0.5954
-2.5	-2.3454	-2.2204	-2.0954	-1.9704	-1.8454	-1.7204	-1.5954	-1.4704	-1.3454	-1.2204	-1.0954	-0.9704	-0.8454	-0.7204	-0.5954
-2	-2.3454	-2.2204	-2.0954	-1.9704	-1.8454	-1.7204	-1.5954	-1.4704	-1.3454	-1.2204	-1.0954	-0.9704	-0.8454	-0.7204	-0.5954
-1.5	-2.3454	-2.2204	-2.0954	-1.9704	-1.8454	-1.7204	-1.5954	-1.4704	-1.3454	-1.2204	-1.0954	-0.9704	-0.8454	-0.7204	-0.5954
-1	-2.3454	-2.2204	-2.0954	-1.9704	-1.8454	-1.7204	-1.5954	-1.4704	-1.3454	-1.2204	-1.0954	-0.9704	-0.8454	-0.7204	-0.5954
-0.5	-2.3454	-2.2204	-2.0954	-1.9704	-1.8454	-1.7204	-1.5954	-1.4704	-1.3454	-1.2204	-1.0954	-0.9704	-0.8454	-0.7204	-0.5954
0	-2.3454	-2.2204	-2.0954	-1.9704	-1.8454	-1.7204	-1.5954	-1.4704	-1.3454	-1.2204	-1.0954	-0.9704	-0.8454	-0.7204	-0.5954
0.5	-2.3454	-2.2204	-2.0954	-1.9704	-1.8454	-1.7204	-1.5954	-1.4704	-1.3454	-1.2204	-1.0954	-0.9704	-0.8454	-0.7204	-0.5954
1	-2.3454	-2.2204	-2.0954	-1.9704	-1.8454	-1.7204	-1.5954	-1.4704	-1.3454	-1.2204	-1.0954	-0.9704	-0.8454	-0.7204	-0.5954
1.5	-2.3454	-2.2204	-2.0954	-1.9704	-1.8454	-1.7204	-1.5954	-1.4704	-1.3454	-1.2204	-1.0954	-0.9704	-0.8454	-0.7204	-0.5954
2	-2.3454	-2.2204	-2.0954	-1.9704	-1.8454	-1.7204	-1.5954	-1.4704	-1.3454	-1.2204	-1.0954	-0.9704	-0.8454	-0.7204	-0.5954
2.5	-2.3454	-2.2204	-2.0954	-1.9704	-1.8454	-1.7204	-1.5954	-1.4704	-1.3454	-1.2204	-1.0954	-0.9704	-0.8454	-0.7204	-0.5954
3	-2.3454	-2.2204	-2.0954	-1.9704	-1.8454	-1.7204	-1.5954	-1.4704	-1.3454	-1.2204	-1.0954	-0.9704	-0.8454	-0.7204	-0.5954
3.5	-2.3454	-2.2204	-2.0954	-1.9704	-1.8454	-1.7204	-1.5954	-1.4704	-1.3454	-1.2204	-1.0954	-0.9704	-0.8454	-0.7204	-0.5954
