# Supplementary material for: Who benefits most? A randomized controlled trial for Parent-implemented social communication intervention for chinese-speaking autistic preschoolers
Source: Mol Autism. 2026 Jul 2;17:29. doi: 10.1186/s13229-026-00725-0 (PMC13335151; doi:10.1186/s13229-026-00725-0)
Supplement: Supplementary file 2 — Supplementary material 2 [file 13229_2026_725_MOESM2_ESM.zip › lmemodel_sensitivity_summarized/ADOS_SA_raw_within/ADOS_SA_raw_within_12m - 0m_SLT_cohend.csv]

	-3.5	-3	-2.5	-2	-1.5	-1	-0.5	0	0.5	1	1.5	2	2.5	3	3.5
-3.5	-0.914	-0.876	-0.835	-0.793	-0.748	-0.701	-0.652	-0.602	-0.55	-0.498	-0.445	-0.392	-0.339	-0.287	-0.235
-3	-0.932	-0.893	-0.852	-0.809	-0.763	-0.715	-0.666	-0.615	-0.562	-0.509	-0.455	-0.401	-0.346	-0.293	-0.239
-2.5	-0.948	-0.909	-0.868	-0.824	-0.777	-0.729	-0.679	-0.626	-0.573	-0.519	-0.464	-0.408	-0.353	-0.298	-0.244
-2	-0.962	-0.923	-0.882	-0.837	-0.79	-0.741	-0.69	-0.637	-0.583	-0.528	-0.471	-0.415	-0.359	-0.303	-0.248
-1.5	-0.975	-0.936	-0.894	-0.849	-0.802	-0.752	-0.7	-0.647	-0.592	-0.535	-0.478	-0.421	-0.364	-0.307	-0.251
-1	-0.985	-0.946	-0.904	-0.859	-0.811	-0.761	-0.709	-0.654	-0.599	-0.542	-0.484	-0.426	-0.368	-0.311	-0.254
-0.5	-0.993	-0.953	-0.911	-0.866	-0.818	-0.768	-0.715	-0.66	-0.604	-0.547	-0.489	-0.43	-0.372	-0.314	-0.257
0	-0.998	-0.958	-0.916	-0.871	-0.823	-0.772	-0.719	-0.664	-0.608	-0.55	-0.492	-0.433	-0.374	-0.316	-0.258
0.5	-1	-0.961	-0.918	-0.873	-0.825	-0.774	-0.721	-0.666	-0.61	-0.552	-0.493	-0.434	-0.375	-0.317	-0.259
1	-1	-0.96	-0.918	-0.873	-0.825	-0.774	-0.721	-0.666	-0.61	-0.552	-0.493	-0.434	-0.375	-0.317	-0.259
1.5	-0.996	-0.957	-0.915	-0.87	-0.822	-0.771	-0.719	-0.664	-0.608	-0.55	-0.492	-0.433	-0.374	-0.316	-0.259
2	-0.99	-0.951	-0.909	-0.864	-0.816	-0.766	-0.714	-0.66	-0.604	-0.547	-0.489	-0.43	-0.372	-0.314	-0.257
2.5	-0.981	-0.943	-0.901	-0.856	-0.809	-0.759	-0.707	-0.653	-0.598	-0.542	-0.484	-0.427	-0.369	-0.312	-0.255
3	-0.97	-0.932	-0.89	-0.846	-0.799	-0.75	-0.698	-0.645	-0.591	-0.535	-0.478	-0.422	-0.365	-0.308	-0.253
3.5	-0.957	-0.919	-0.877	-0.834	-0.787	-0.739	-0.688	-0.636	-0.582	-0.527	-0.472	-0.416	-0.36	-0.304	-0.249
