# Supplementary material for: Who benefits most? A randomized controlled trial for Parent-implemented social communication intervention for chinese-speaking autistic preschoolers
Source: Mol Autism. 2026 Jul 2;17:29. doi: 10.1186/s13229-026-00725-0 (PMC13335151; doi:10.1186/s13229-026-00725-0)
Supplement: Supplementary file 2 — Supplementary material 2 [file 13229_2026_725_MOESM2_ESM.zip › lmemodel_sensitivity_summarized/ADOS_SA_raw_within/ADOS_SA_raw_within_12m - 0m_SLT_pval.csv]

	-3.5	-3	-2.5	-2	-1.5	-1	-0.5	0	0.5	1	1.5	2	2.5	3	3.5
-3.5	1e-04	2e-04	4e-04	7e-04	0.0013	0.0025	0.0047	0.0087	0.0157	0.0279	0.0481	0.08	0.1281	0.1965	0.2886
-3	1e-04	2e-04	3e-04	6e-04	0.0011	0.0022	0.0041	0.0078	0.0143	0.0257	0.0449	0.0757	0.1226	0.1901	0.2818
-2.5	1e-04	1e-04	3e-04	5e-04	0.001	0.0019	0.0037	0.007	0.0131	0.0239	0.0422	0.0719	0.1178	0.1844	0.2756
-2	1e-04	1e-04	2e-04	5e-04	9e-04	0.0017	0.0033	0.0064	0.0121	0.0223	0.0399	0.0687	0.1136	0.1795	0.2703
-1.5	1e-04	1e-04	2e-04	4e-04	8e-04	0.0016	0.0031	0.0059	0.0113	0.021	0.038	0.0661	0.1102	0.1753	0.2658
-1	1e-04	1e-04	2e-04	4e-04	7e-04	0.0014	0.0028	0.0056	0.0107	0.0201	0.0365	0.064	0.1074	0.172	0.2621
-0.5	0	1e-04	2e-04	3e-04	7e-04	0.0014	0.0027	0.0053	0.0103	0.0194	0.0355	0.0625	0.1054	0.1696	0.2594
0	0	1e-04	2e-04	3e-04	7e-04	0.0013	0.0026	0.0051	0.01	0.0189	0.0348	0.0615	0.1041	0.168	0.2577
0.5	0	1e-04	2e-04	3e-04	6e-04	0.0013	0.0026	0.0051	0.0099	0.0187	0.0345	0.0611	0.1035	0.1673	0.2569
1	0	1e-04	2e-04	3e-04	6e-04	0.0013	0.0026	0.0051	0.0099	0.0188	0.0346	0.0612	0.1037	0.1675	0.2571
1.5	0	1e-04	2e-04	3e-04	7e-04	0.0013	0.0026	0.0052	0.0101	0.0191	0.035	0.0619	0.1046	0.1686	0.2583
2	1e-04	1e-04	2e-04	4e-04	7e-04	0.0014	0.0027	0.0054	0.0104	0.0196	0.0359	0.0631	0.1062	0.1705	0.2604
2.5	1e-04	1e-04	2e-04	4e-04	8e-04	0.0015	0.0029	0.0057	0.0109	0.0205	0.0371	0.0648	0.1085	0.1733	0.2635
3	1e-04	1e-04	2e-04	4e-04	8e-04	0.0016	0.0032	0.0061	0.0116	0.0215	0.0387	0.0671	0.1115	0.177	0.2675
3.5	1e-04	1e-04	2e-04	5e-04	9e-04	0.0018	0.0035	0.0066	0.0125	0.0229	0.0408	0.07	0.1153	0.1814	0.2724
