# Supplementary material for: Who benefits most? A randomized controlled trial for Parent-implemented social communication intervention for chinese-speaking autistic preschoolers
Source: Mol Autism. 2026 Jul 2;17:29. doi: 10.1186/s13229-026-00725-0 (PMC13335151; doi:10.1186/s13229-026-00725-0)
Supplement: Supplementary file 2 — Supplementary material 2 [file 13229_2026_725_MOESM2_ESM.zip › lmemodel_sensitivity_summarized/ADOS_SA_raw_within/ADOS_SA_raw_within_12m - 0m_Self_cohend.csv]

	-3.5	-3	-2.5	-2	-1.5	-1	-0.5	0	0.5	1	1.5	2	2.5	3	3.5
-3.5	-1.329	-1.345	-1.359	-1.371	-1.381	-1.388	-1.392	-1.394	-1.393	-1.39	-1.383	-1.375	-1.363	-1.35	-1.334
-3	-1.248	-1.264	-1.278	-1.289	-1.299	-1.306	-1.31	-1.312	-1.311	-1.308	-1.302	-1.293	-1.282	-1.269	-1.254
-2.5	-1.161	-1.177	-1.19	-1.201	-1.211	-1.217	-1.222	-1.223	-1.223	-1.219	-1.213	-1.205	-1.195	-1.182	-1.168
-2	-1.069	-1.084	-1.096	-1.107	-1.116	-1.123	-1.127	-1.129	-1.128	-1.125	-1.119	-1.111	-1.102	-1.09	-1.076
-1.5	-0.972	-0.985	-0.997	-1.008	-1.016	-1.022	-1.026	-1.028	-1.027	-1.024	-1.019	-1.012	-1.003	-0.992	-0.979
-1	-0.87	-0.882	-0.893	-0.903	-0.91	-0.916	-0.92	-0.921	-0.921	-0.918	-0.914	-0.907	-0.899	-0.889	-0.877
-0.5	-0.763	-0.774	-0.784	-0.793	-0.8	-0.805	-0.808	-0.81	-0.81	-0.807	-0.803	-0.798	-0.79	-0.781	-0.771
0	-0.654	-0.663	-0.672	-0.679	-0.685	-0.69	-0.693	-0.695	-0.694	-0.693	-0.689	-0.684	-0.678	-0.67	-0.661
0.5	-0.541	-0.549	-0.557	-0.563	-0.568	-0.572	-0.575	-0.576	-0.576	-0.575	-0.572	-0.568	-0.562	-0.556	-0.549
1	-0.427	-0.434	-0.44	-0.445	-0.449	-0.452	-0.454	-0.455	-0.456	-0.455	-0.452	-0.449	-0.445	-0.44	-0.434
1.5	-0.313	-0.317	-0.322	-0.326	-0.329	-0.331	-0.333	-0.334	-0.334	-0.334	-0.332	-0.33	-0.327	-0.323	-0.319
2	-0.198	-0.201	-0.204	-0.207	-0.209	-0.211	-0.212	-0.213	-0.213	-0.213	-0.212	-0.211	-0.209	-0.207	-0.204
2.5	-0.085	-0.086	-0.088	-0.089	-0.09	-0.091	-0.092	-0.093	-0.093	-0.093	-0.093	-0.093	-0.092	-0.091	-0.09
3	0.027	0.026	0.026	0.026	0.026	0.026	0.025	0.025	0.025	0.024	0.024	0.023	0.023	0.022	0.022
3.5	0.135	0.136	0.138	0.138	0.139	0.139	0.139	0.139	0.139	0.138	0.137	0.136	0.134	0.133	0.131
