# Supplementary material for: Who benefits most? A randomized controlled trial for Parent-implemented social communication intervention for chinese-speaking autistic preschoolers
Source: Mol Autism. 2026 Jul 2;17:29. doi: 10.1186/s13229-026-00725-0 (PMC13335151; doi:10.1186/s13229-026-00725-0)
Supplement: Supplementary file 2 — Supplementary material 2 [file 13229_2026_725_MOESM2_ESM.zip › lmemodel_sensitivity_summarized/SCS_total_within/SCS_total_within_12m - 0m_Self_pval.csv]

	-6	-5	-4	-3	-2	-1	0	1	2	3	4	5	6
-6	6e-04	6e-04	6e-04	6e-04	6e-04	6e-04	6e-04	6e-04	6e-04	6e-04	6e-04	6e-04	6e-04
-5	0.0017	0.0016	0.0016	0.0016	0.0016	0.0016	0.0016	0.0016	0.0016	0.0016	0.0017	0.0017	0.0018
-4	0.0044	0.0043	0.0043	0.0042	0.0042	0.0042	0.0042	0.0042	0.0042	0.0043	0.0044	0.0045	0.0046
-3	0.011	0.0108	0.0107	0.0105	0.0105	0.0104	0.0105	0.0105	0.0106	0.0107	0.0109	0.0111	0.0114
-2	0.0257	0.0253	0.025	0.0248	0.0247	0.0246	0.0247	0.0248	0.0249	0.0252	0.0255	0.0259	0.0264
-1	0.0559	0.0553	0.0548	0.0544	0.0542	0.0541	0.0542	0.0543	0.0546	0.055	0.0556	0.0563	0.0571
0	0.1124	0.1115	0.1108	0.1103	0.11	0.1099	0.1099	0.1101	0.1106	0.1112	0.112	0.113	0.1142
1	0.2084	0.2072	0.2063	0.2057	0.2052	0.2051	0.2051	0.2054	0.206	0.2068	0.2078	0.2091	0.2106
2	0.3545	0.3533	0.3524	0.3516	0.3512	0.351	0.3511	0.3514	0.352	0.3529	0.354	0.3553	0.3569
3	0.5537	0.5527	0.5519	0.5513	0.5509	0.5508	0.5508	0.5511	0.5516	0.5523	0.5532	0.5543	0.5556
4	0.7957	0.7951	0.7947	0.7945	0.7943	0.7942	0.7942	0.7944	0.7946	0.795	0.7954	0.796	0.7966
5	0.9423	0.9421	0.942	0.9419	0.9419	0.9419	0.9419	0.9419	0.942	0.9421	0.9422	0.9424	0.9426
6	0.6889	0.6882	0.6876	0.6872	0.6869	0.6868	0.6868	0.687	0.6874	0.6879	0.6885	0.6894	0.6903
