# Supplementary material for: Who benefits most? A randomized controlled trial for Parent-implemented social communication intervention for chinese-speaking autistic preschoolers
Source: Mol Autism. 2026 Jul 2;17:29. doi: 10.1186/s13229-026-00725-0 (PMC13335151; doi:10.1186/s13229-026-00725-0)
Supplement: Supplementary file 2 — Supplementary material 2 [file 13229_2026_725_MOESM2_ESM.zip › lmemodel_sensitivity_summarized/SCS_total_within/SCS_total_within_12m - 0m_SLT_pval.csv]

	-6	-5	-4	-3	-2	-1	0	1	2	3	4	5	6
-6	0.2025	0.2642	0.3389	0.4271	0.5283	0.6414	0.7639	0.8928	0.9757	0.8455	0.7202	0.6032	0.4969
-5	0.1994	0.2609	0.3355	0.4238	0.5255	0.639	0.7623	0.892	0.9756	0.8444	0.7184	0.6007	0.494
-4	0.197	0.2582	0.3328	0.4212	0.5231	0.6371	0.761	0.8914	0.9754	0.8435	0.7168	0.5987	0.4916
-3	0.1951	0.2562	0.3308	0.4192	0.5213	0.6357	0.76	0.8909	0.9753	0.8429	0.7157	0.5972	0.4898
-2	0.1938	0.2549	0.3294	0.4179	0.5201	0.6347	0.7593	0.8906	0.9752	0.8424	0.7149	0.5961	0.4886
-1	0.1932	0.2541	0.3286	0.4172	0.5195	0.6342	0.7589	0.8905	0.9752	0.8422	0.7145	0.5956	0.4879
0	0.1931	0.2541	0.3286	0.4171	0.5194	0.6341	0.7589	0.8904	0.9752	0.8422	0.7145	0.5955	0.4879
1	0.1937	0.2547	0.3292	0.4177	0.52	0.6346	0.7592	0.8906	0.9752	0.8424	0.7148	0.596	0.4884
2	0.1949	0.256	0.3305	0.419	0.5211	0.6355	0.7598	0.8909	0.9753	0.8428	0.7156	0.597	0.4896
3	0.1966	0.2579	0.3325	0.4209	0.5228	0.6369	0.7608	0.8913	0.9754	0.8434	0.7166	0.5984	0.4913
4	0.199	0.2604	0.3351	0.4234	0.5251	0.6387	0.7621	0.8919	0.9755	0.8443	0.7181	0.6004	0.4936
5	0.202	0.2636	0.3383	0.4265	0.5279	0.641	0.7636	0.8926	0.9757	0.8453	0.7199	0.6028	0.4964
6	0.2055	0.2674	0.3422	0.4302	0.5312	0.6437	0.7655	0.8935	0.9759	0.8465	0.722	0.6056	0.4997
