# Supplementary material for: Who benefits most? A randomized controlled trial for Parent-implemented social communication intervention for chinese-speaking autistic preschoolers
Source: Mol Autism. 2026 Jul 2;17:29. doi: 10.1186/s13229-026-00725-0 (PMC13335151; doi:10.1186/s13229-026-00725-0)
Supplement: Supplementary file 2 — Supplementary material 2 [file 13229_2026_725_MOESM2_ESM.zip › lmemodel_sensitivity_summarized/SCS_total_within/SCS_total_within_6m - 0m_Self_effect.csv]

	-6	-5	-4	-3	-2	-1	0	1	2	3	4	5	6
-6	0.2567	0.2567	0.2567	0.2567	0.2567	0.2567	0.2567	0.2567	0.2567	0.2567	0.2567	0.2567	0.2567
-5	0.3995	0.3995	0.3995	0.3995	0.3995	0.3995	0.3995	0.3995	0.3995	0.3995	0.3995	0.3995	0.3995
-4	0.5424	0.5424	0.5424	0.5424	0.5424	0.5424	0.5424	0.5424	0.5424	0.5424	0.5424	0.5424	0.5424
-3	0.6853	0.6853	0.6853	0.6853	0.6853	0.6853	0.6853	0.6853	0.6853	0.6853	0.6853	0.6853	0.6853
-2	0.8281	0.8281	0.8281	0.8281	0.8281	0.8281	0.8281	0.8281	0.8281	0.8281	0.8281	0.8281	0.8281
-1	0.971	0.971	0.971	0.971	0.971	0.971	0.971	0.971	0.971	0.971	0.971	0.971	0.971
0	1.1138	1.1138	1.1138	1.1138	1.1138	1.1138	1.1138	1.1138	1.1138	1.1138	1.1138	1.1138	1.1138
1	1.2567	1.2567	1.2567	1.2567	1.2567	1.2567	1.2567	1.2567	1.2567	1.2567	1.2567	1.2567	1.2567
2	1.3995	1.3995	1.3995	1.3995	1.3995	1.3995	1.3995	1.3995	1.3995	1.3995	1.3995	1.3995	1.3995
3	1.5424	1.5424	1.5424	1.5424	1.5424	1.5424	1.5424	1.5424	1.5424	1.5424	1.5424	1.5424	1.5424
4	1.6853	1.6853	1.6853	1.6853	1.6853	1.6853	1.6853	1.6853	1.6853	1.6853	1.6853	1.6853	1.6853
5	1.8281	1.8281	1.8281	1.8281	1.8281	1.8281	1.8281	1.8281	1.8281	1.8281	1.8281	1.8281	1.8281
6	1.971	1.971	1.971	1.971	1.971	1.971	1.971	1.971	1.971	1.971	1.971	1.971	1.971
