# Supplementary material for: Who benefits most? A randomized controlled trial for Parent-implemented social communication intervention for chinese-speaking autistic preschoolers
Source: Mol Autism. 2026 Jul 2;17:29. doi: 10.1186/s13229-026-00725-0 (PMC13335151; doi:10.1186/s13229-026-00725-0)
Supplement: Supplementary file 2 — Supplementary material 2 [file 13229_2026_725_MOESM2_ESM.zip › lmemodel_sensitivity_summarized/SCS_total_within/SCS_total_within_12m - 0m_Self_effect.csv]

	-6	-5	-4	-3	-2	-1	0	1	2	3	4	5	6
-6	-5.1979	-5.1979	-5.1979	-5.1979	-5.1979	-5.1979	-5.1979	-5.1979	-5.1979	-5.1979	-5.1979	-5.1979	-5.1979
-5	-4.7157	-4.7157	-4.7157	-4.7157	-4.7157	-4.7157	-4.7157	-4.7157	-4.7157	-4.7157	-4.7157	-4.7157	-4.7157
-4	-4.2336	-4.2336	-4.2336	-4.2336	-4.2336	-4.2336	-4.2336	-4.2336	-4.2336	-4.2336	-4.2336	-4.2336	-4.2336
-3	-3.7514	-3.7514	-3.7514	-3.7514	-3.7514	-3.7514	-3.7514	-3.7514	-3.7514	-3.7514	-3.7514	-3.7514	-3.7514
-2	-3.2693	-3.2693	-3.2693	-3.2693	-3.2693	-3.2693	-3.2693	-3.2693	-3.2693	-3.2693	-3.2693	-3.2693	-3.2693
-1	-2.7872	-2.7872	-2.7872	-2.7872	-2.7872	-2.7872	-2.7872	-2.7872	-2.7872	-2.7872	-2.7872	-2.7872	-2.7872
0	-2.305	-2.305	-2.305	-2.305	-2.305	-2.305	-2.305	-2.305	-2.305	-2.305	-2.305	-2.305	-2.305
1	-1.8229	-1.8229	-1.8229	-1.8229	-1.8229	-1.8229	-1.8229	-1.8229	-1.8229	-1.8229	-1.8229	-1.8229	-1.8229
2	-1.3407	-1.3407	-1.3407	-1.3407	-1.3407	-1.3407	-1.3407	-1.3407	-1.3407	-1.3407	-1.3407	-1.3407	-1.3407
3	-0.8586	-0.8586	-0.8586	-0.8586	-0.8586	-0.8586	-0.8586	-0.8586	-0.8586	-0.8586	-0.8586	-0.8586	-0.8586
4	-0.3764	-0.3764	-0.3764	-0.3764	-0.3764	-0.3764	-0.3764	-0.3764	-0.3764	-0.3764	-0.3764	-0.3764	-0.3764
5	0.1057	0.1057	0.1057	0.1057	0.1057	0.1057	0.1057	0.1057	0.1057	0.1057	0.1057	0.1057	0.1057
6	0.5878	0.5878	0.5878	0.5878	0.5878	0.5878	0.5878	0.5878	0.5878	0.5878	0.5878	0.5878	0.5878
