# Supplementary material for: Who benefits most? A randomized controlled trial for Parent-implemented social communication intervention for chinese-speaking autistic preschoolers
Source: Mol Autism. 2026 Jul 2;17:29. doi: 10.1186/s13229-026-00725-0 (PMC13335151; doi:10.1186/s13229-026-00725-0)
Supplement: Supplementary file 2 — Supplementary material 2 [file 13229_2026_725_MOESM2_ESM.zip › lmemodel_sensitivity_summarized/SCS_total_within/SCS_total_within_6m - 0m_Self_pval.csv]

	-6	-5	-4	-3	-2	-1	0	1	2	3	4	5	6
-6	0.823	0.8223	0.8217	0.8213	0.821	0.8209	0.821	0.8212	0.8215	0.822	0.8227	0.8234	0.8244
-5	0.7258	0.7247	0.7238	0.7232	0.7228	0.7226	0.7227	0.723	0.7235	0.7243	0.7253	0.7265	0.7279
-4	0.632	0.6305	0.6294	0.6286	0.628	0.6278	0.6279	0.6283	0.629	0.63	0.6313	0.6329	0.6347
-3	0.5434	0.5417	0.5403	0.5393	0.5387	0.5384	0.5385	0.539	0.5398	0.541	0.5426	0.5445	0.5467
-2	0.4615	0.4596	0.4581	0.457	0.4562	0.4559	0.4561	0.4566	0.4575	0.4588	0.4606	0.4627	0.4652
-1	0.3873	0.3853	0.3837	0.3825	0.3818	0.3815	0.3816	0.3822	0.3831	0.3846	0.3864	0.3886	0.3912
0	0.3216	0.3195	0.3179	0.3167	0.3159	0.3156	0.3157	0.3163	0.3173	0.3188	0.3206	0.3229	0.3256
1	0.2644	0.2624	0.2608	0.2596	0.2589	0.2586	0.2587	0.2592	0.2602	0.2616	0.2634	0.2657	0.2683
2	0.2156	0.2136	0.2121	0.211	0.2103	0.21	0.2101	0.2106	0.2116	0.2129	0.2146	0.2168	0.2193
3	0.1745	0.1727	0.1713	0.1703	0.1696	0.1694	0.1695	0.17	0.1708	0.1721	0.1737	0.1757	0.178
4	0.1406	0.1389	0.1377	0.1367	0.1361	0.1359	0.136	0.1364	0.1372	0.1383	0.1398	0.1416	0.1437
5	0.1128	0.1113	0.1102	0.1094	0.1088	0.1086	0.1087	0.1091	0.1098	0.1108	0.1121	0.1137	0.1156
6	0.0903	0.0891	0.0881	0.0873	0.0869	0.0867	0.0868	0.0871	0.0877	0.0886	0.0897	0.0912	0.0928
