# Supplementary material for: Who benefits most? A randomized controlled trial for Parent-implemented social communication intervention for chinese-speaking autistic preschoolers
Source: Mol Autism. 2026 Jul 2;17:29. doi: 10.1186/s13229-026-00725-0 (PMC13335151; doi:10.1186/s13229-026-00725-0)
Supplement: Supplementary file 2 — Supplementary material 2 [file 13229_2026_725_MOESM2_ESM.zip › lmemodel_sensitivity_summarized/SCS_total_within/SCS_total_within_6m - 0m_SLT_pval.csv]

	-6	-5	-4	-3	-2	-1	0	1	2	3	4	5	6
-6	0.1083	0.1286	0.1522	0.1797	0.2113	0.2473	0.288	0.3334	0.3835	0.4383	0.4974	0.5604	0.6267
-5	0.1057	0.1257	0.1491	0.1764	0.2078	0.2437	0.2843	0.3297	0.3799	0.4348	0.4941	0.5574	0.6241
-4	0.1036	0.1234	0.1466	0.1737	0.205	0.2407	0.2813	0.3266	0.3769	0.4319	0.4915	0.555	0.6221
-3	0.102	0.1217	0.1448	0.1717	0.2028	0.2385	0.279	0.3243	0.3747	0.4298	0.4894	0.5532	0.6204
-2	0.1009	0.1205	0.1435	0.1703	0.2014	0.237	0.2774	0.3228	0.3731	0.4283	0.488	0.5519	0.6194
-1	0.1004	0.1199	0.1428	0.1696	0.2006	0.2362	0.2766	0.322	0.3723	0.4275	0.4873	0.5513	0.6188
0	0.1004	0.1198	0.1428	0.1695	0.2006	0.2361	0.2765	0.3219	0.3722	0.4275	0.4873	0.5512	0.6187
1	0.1008	0.1204	0.1433	0.1702	0.2012	0.2368	0.2772	0.3226	0.3729	0.4281	0.4879	0.5518	0.6192
2	0.1018	0.1214	0.1445	0.1714	0.2026	0.2382	0.2787	0.3241	0.3744	0.4295	0.4892	0.5529	0.6202
3	0.1033	0.1231	0.1463	0.1734	0.2046	0.2404	0.2809	0.3262	0.3765	0.4316	0.4911	0.5547	0.6218
4	0.1054	0.1253	0.1487	0.1759	0.2073	0.2432	0.2838	0.3292	0.3794	0.4343	0.4937	0.557	0.6238
5	0.1079	0.1281	0.1517	0.1791	0.2107	0.2467	0.2874	0.3328	0.3829	0.4377	0.4968	0.5599	0.6263
6	0.1109	0.1314	0.1553	0.183	0.2147	0.2509	0.2916	0.337	0.3871	0.4417	0.5006	0.5632	0.6292
