# Supplementary material for: Who benefits most? A randomized controlled trial for Parent-implemented social communication intervention for chinese-speaking autistic preschoolers
Source: Mol Autism. 2026 Jul 2;17:29. doi: 10.1186/s13229-026-00725-0 (PMC13335151; doi:10.1186/s13229-026-00725-0)
Supplement: Supplementary file 2 — Supplementary material 2 [file 13229_2026_725_MOESM2_ESM.zip › lmemodel_sensitivity_summarized/SCS_total_within/SCS_total_within_12m - 0m_SLT_cohend.csv]

	-6	-5	-4	-3	-2	-1	0	1	2	3	4	5	6
-6	-0.264	-0.231	-0.198	-0.164	-0.13	-0.096	-0.062	-0.027	0.007	0.041	0.074	0.108	0.141
-5	-0.266	-0.233	-0.199	-0.166	-0.131	-0.097	-0.062	-0.028	0.007	0.041	0.075	0.108	0.142
-4	-0.268	-0.235	-0.201	-0.167	-0.132	-0.098	-0.063	-0.028	0.007	0.041	0.075	0.109	0.142
-3	-0.269	-0.236	-0.202	-0.168	-0.133	-0.098	-0.063	-0.028	0.007	0.041	0.076	0.11	0.143
-2	-0.27	-0.237	-0.203	-0.168	-0.133	-0.099	-0.063	-0.028	0.007	0.041	0.076	0.11	0.144
-1	-0.271	-0.237	-0.203	-0.169	-0.134	-0.099	-0.064	-0.029	0.007	0.041	0.076	0.11	0.144
0	-0.271	-0.237	-0.203	-0.169	-0.134	-0.099	-0.064	-0.029	0.006	0.041	0.076	0.11	0.144
1	-0.27	-0.237	-0.203	-0.168	-0.134	-0.099	-0.064	-0.029	0.006	0.041	0.076	0.11	0.143
2	-0.27	-0.236	-0.202	-0.168	-0.133	-0.099	-0.064	-0.029	0.006	0.041	0.075	0.109	0.143
3	-0.268	-0.235	-0.201	-0.167	-0.133	-0.098	-0.063	-0.029	0.006	0.041	0.075	0.109	0.142
4	-0.267	-0.234	-0.2	-0.166	-0.132	-0.098	-0.063	-0.028	0.006	0.04	0.074	0.108	0.141
5	-0.265	-0.232	-0.199	-0.165	-0.131	-0.097	-0.063	-0.028	0.006	0.04	0.074	0.107	0.14
6	-0.262	-0.23	-0.197	-0.163	-0.13	-0.096	-0.062	-0.028	0.006	0.04	0.073	0.106	0.139
