# Supplementary material for: Who benefits most? A randomized controlled trial for Parent-implemented social communication intervention for chinese-speaking autistic preschoolers
Source: Mol Autism. 2026 Jul 2;17:29. doi: 10.1186/s13229-026-00725-0 (PMC13335151; doi:10.1186/s13229-026-00725-0)
Supplement: Supplementary file 2 — Supplementary material 2 [file 13229_2026_725_MOESM2_ESM.zip › lmemodel_sensitivity_summarized/SCS_total_within/SCS_total_within_6m - 0m_SLT_effect.csv]

	-6	-5	-4	-3	-2	-1	0	1	2	3	4	5	6
-6	-1.8463	-1.7391	-1.632	-1.5248	-1.4177	-1.3105	-1.2034	-1.0963	-0.9891	-0.882	-0.7748	-0.6677	-0.5605
-5	-1.8463	-1.7391	-1.632	-1.5248	-1.4177	-1.3105	-1.2034	-1.0963	-0.9891	-0.882	-0.7748	-0.6677	-0.5605
-4	-1.8463	-1.7391	-1.632	-1.5248	-1.4177	-1.3105	-1.2034	-1.0963	-0.9891	-0.882	-0.7748	-0.6677	-0.5605
-3	-1.8463	-1.7391	-1.632	-1.5248	-1.4177	-1.3105	-1.2034	-1.0963	-0.9891	-0.882	-0.7748	-0.6677	-0.5605
-2	-1.8463	-1.7391	-1.632	-1.5248	-1.4177	-1.3105	-1.2034	-1.0963	-0.9891	-0.882	-0.7748	-0.6677	-0.5605
-1	-1.8463	-1.7391	-1.632	-1.5248	-1.4177	-1.3105	-1.2034	-1.0963	-0.9891	-0.882	-0.7748	-0.6677	-0.5605
0	-1.8463	-1.7391	-1.632	-1.5248	-1.4177	-1.3105	-1.2034	-1.0963	-0.9891	-0.882	-0.7748	-0.6677	-0.5605
1	-1.8463	-1.7391	-1.632	-1.5248	-1.4177	-1.3105	-1.2034	-1.0963	-0.9891	-0.882	-0.7748	-0.6677	-0.5605
2	-1.8463	-1.7391	-1.632	-1.5248	-1.4177	-1.3105	-1.2034	-1.0963	-0.9891	-0.882	-0.7748	-0.6677	-0.5605
3	-1.8463	-1.7391	-1.632	-1.5248	-1.4177	-1.3105	-1.2034	-1.0963	-0.9891	-0.882	-0.7748	-0.6677	-0.5605
4	-1.8463	-1.7391	-1.632	-1.5248	-1.4177	-1.3105	-1.2034	-1.0963	-0.9891	-0.882	-0.7748	-0.6677	-0.5605
5	-1.8463	-1.7391	-1.632	-1.5248	-1.4177	-1.3105	-1.2034	-1.0963	-0.9891	-0.882	-0.7748	-0.6677	-0.5605
6	-1.8463	-1.7391	-1.632	-1.5248	-1.4177	-1.3105	-1.2034	-1.0963	-0.9891	-0.882	-0.7748	-0.6677	-0.5605
