# Supplementary material for: Who benefits most? A randomized controlled trial for Parent-implemented social communication intervention for chinese-speaking autistic preschoolers
Source: Mol Autism. 2026 Jul 2;17:29. doi: 10.1186/s13229-026-00725-0 (PMC13335151; doi:10.1186/s13229-026-00725-0)
Supplement: Supplementary file 2 — Supplementary material 2 [file 13229_2026_725_MOESM2_ESM.zip › lmemodel_sensitivity_summarized/SCS_total_within/SCS_total_within_6m - 0m_Self_cohend.csv]

	-6	-5	-4	-3	-2	-1	0	1	2	3	4	5	6
-6	0.045	0.045	0.045	0.045	0.045	0.045	0.045	0.045	0.045	0.045	0.045	0.044	0.044
-5	0.07	0.07	0.07	0.071	0.071	0.071	0.071	0.071	0.07	0.07	0.07	0.07	0.069
-4	0.095	0.096	0.096	0.096	0.097	0.097	0.097	0.096	0.096	0.096	0.095	0.095	0.094
-3	0.121	0.122	0.122	0.122	0.122	0.122	0.122	0.122	0.122	0.122	0.121	0.12	0.12
-2	0.147	0.147	0.148	0.148	0.148	0.149	0.148	0.148	0.148	0.147	0.147	0.146	0.145
-1	0.172	0.173	0.173	0.174	0.174	0.174	0.174	0.174	0.174	0.173	0.172	0.171	0.17
0	0.197	0.198	0.199	0.199	0.2	0.2	0.2	0.2	0.199	0.198	0.198	0.197	0.195
1	0.222	0.223	0.224	0.225	0.225	0.225	0.225	0.225	0.224	0.223	0.223	0.221	0.22
2	0.247	0.248	0.249	0.249	0.25	0.25	0.25	0.249	0.249	0.248	0.247	0.246	0.244
3	0.27	0.272	0.273	0.273	0.274	0.274	0.274	0.273	0.273	0.272	0.271	0.269	0.268
4	0.293	0.295	0.296	0.297	0.297	0.297	0.297	0.297	0.296	0.295	0.294	0.293	0.291
5	0.316	0.317	0.318	0.319	0.32	0.32	0.32	0.319	0.319	0.318	0.316	0.315	0.313
6	0.337	0.339	0.34	0.341	0.341	0.341	0.341	0.341	0.34	0.339	0.338	0.336	0.334
