# Supplementary material for: Who benefits most? A randomized controlled trial for Parent-implemented social communication intervention for chinese-speaking autistic preschoolers
Source: Mol Autism. 2026 Jul 2;17:29. doi: 10.1186/s13229-026-00725-0 (PMC13335151; doi:10.1186/s13229-026-00725-0)
Supplement: Supplementary file 2 — Supplementary material 2 [file 13229_2026_725_MOESM2_ESM.zip › lmemodel_sensitivity_summarized/SCS_total_within/SCS_total_within_12m - 0m_Self_cohend.csv]

	-6	-5	-4	-3	-2	-1	0	1	2	3	4	5	6
-6	-0.895	-0.899	-0.902	-0.904	-0.906	-0.907	-0.906	-0.905	-0.903	-0.901	-0.897	-0.893	-0.888
-5	-0.819	-0.822	-0.825	-0.827	-0.829	-0.83	-0.829	-0.828	-0.827	-0.824	-0.821	-0.817	-0.812
-4	-0.74	-0.743	-0.746	-0.748	-0.749	-0.75	-0.75	-0.749	-0.747	-0.745	-0.742	-0.738	-0.734
-3	-0.659	-0.662	-0.664	-0.666	-0.667	-0.668	-0.668	-0.667	-0.666	-0.664	-0.661	-0.658	-0.654
-2	-0.576	-0.579	-0.581	-0.583	-0.584	-0.584	-0.584	-0.584	-0.582	-0.58	-0.578	-0.575	-0.572
-1	-0.492	-0.495	-0.496	-0.498	-0.499	-0.499	-0.499	-0.499	-0.498	-0.496	-0.494	-0.492	-0.489
0	-0.407	-0.409	-0.411	-0.412	-0.413	-0.413	-0.413	-0.413	-0.412	-0.41	-0.409	-0.407	-0.404
1	-0.322	-0.323	-0.325	-0.325	-0.326	-0.326	-0.326	-0.326	-0.325	-0.324	-0.323	-0.322	-0.32
2	-0.236	-0.237	-0.238	-0.239	-0.239	-0.24	-0.24	-0.239	-0.239	-0.238	-0.237	-0.236	-0.235
3	-0.151	-0.151	-0.152	-0.153	-0.153	-0.153	-0.153	-0.153	-0.153	-0.152	-0.152	-0.151	-0.15
4	-0.066	-0.066	-0.067	-0.067	-0.067	-0.067	-0.067	-0.067	-0.067	-0.067	-0.067	-0.067	-0.066
5	0.017	0.017	0.017	0.017	0.017	0.017	0.017	0.017	0.017	0.017	0.017	0.017	0.016
6	0.1	0.1	0.1	0.1	0.1	0.1	0.1	0.1	0.1	0.099	0.099	0.099	0.098
