# Supplementary material for: Who benefits most? A randomized controlled trial for Parent-implemented social communication intervention for chinese-speaking autistic preschoolers
Source: Mol Autism. 2026 Jul 2;17:29. doi: 10.1186/s13229-026-00725-0 (PMC13335151; doi:10.1186/s13229-026-00725-0)
Supplement: Supplementary file 2 — Supplementary material 2 [file 13229_2026_725_MOESM2_ESM.zip › lmemodel_sensitivity_summarized/SCS_total_within/SCS_total_within_12m - 0m_SLT_effect.csv]

	-6	-5	-4	-3	-2	-1	0	1	2	3	4	5	6
-6	-1.5352	-1.3388	-1.1423	-0.9459	-0.7495	-0.5531	-0.3566	-0.1602	0.0362	0.2327	0.4291	0.6255	0.8219
-5	-1.5352	-1.3388	-1.1423	-0.9459	-0.7495	-0.5531	-0.3566	-0.1602	0.0362	0.2327	0.4291	0.6255	0.8219
-4	-1.5352	-1.3388	-1.1423	-0.9459	-0.7495	-0.5531	-0.3566	-0.1602	0.0362	0.2327	0.4291	0.6255	0.8219
-3	-1.5352	-1.3388	-1.1423	-0.9459	-0.7495	-0.5531	-0.3566	-0.1602	0.0362	0.2327	0.4291	0.6255	0.8219
-2	-1.5352	-1.3388	-1.1423	-0.9459	-0.7495	-0.5531	-0.3566	-0.1602	0.0362	0.2327	0.4291	0.6255	0.8219
-1	-1.5352	-1.3388	-1.1423	-0.9459	-0.7495	-0.5531	-0.3566	-0.1602	0.0362	0.2327	0.4291	0.6255	0.8219
0	-1.5352	-1.3388	-1.1423	-0.9459	-0.7495	-0.5531	-0.3566	-0.1602	0.0362	0.2327	0.4291	0.6255	0.8219
1	-1.5352	-1.3388	-1.1423	-0.9459	-0.7495	-0.5531	-0.3566	-0.1602	0.0362	0.2327	0.4291	0.6255	0.8219
2	-1.5352	-1.3388	-1.1423	-0.9459	-0.7495	-0.5531	-0.3566	-0.1602	0.0362	0.2327	0.4291	0.6255	0.8219
3	-1.5352	-1.3388	-1.1423	-0.9459	-0.7495	-0.5531	-0.3566	-0.1602	0.0362	0.2327	0.4291	0.6255	0.8219
4	-1.5352	-1.3388	-1.1423	-0.9459	-0.7495	-0.5531	-0.3566	-0.1602	0.0362	0.2327	0.4291	0.6255	0.8219
5	-1.5352	-1.3388	-1.1423	-0.9459	-0.7495	-0.5531	-0.3566	-0.1602	0.0362	0.2327	0.4291	0.6255	0.8219
6	-1.5352	-1.3388	-1.1423	-0.9459	-0.7495	-0.5531	-0.3566	-0.1602	0.0362	0.2327	0.4291	0.6255	0.8219
