# Supplementary material for: Who benefits most? A randomized controlled trial for Parent-implemented social communication intervention for chinese-speaking autistic preschoolers
Source: Mol Autism. 2026 Jul 2;17:29. doi: 10.1186/s13229-026-00725-0 (PMC13335151; doi:10.1186/s13229-026-00725-0)
Supplement: Supplementary file 2 — Supplementary material 2 [file 13229_2026_725_MOESM2_ESM.zip › lmemodel_sensitivity_summarized/SCS_total_within/SCS_total_within_6m - 0m_SLT_cohend.csv]

	-6	-5	-4	-3	-2	-1	0	1	2	3	4	5	6
-6	-0.319	-0.302	-0.284	-0.266	-0.248	-0.23	-0.211	-0.192	-0.173	-0.154	-0.135	-0.116	-0.097
-5	-0.321	-0.304	-0.287	-0.269	-0.25	-0.231	-0.213	-0.194	-0.174	-0.155	-0.136	-0.116	-0.097
-4	-0.324	-0.306	-0.289	-0.27	-0.252	-0.233	-0.214	-0.195	-0.175	-0.156	-0.137	-0.117	-0.098
-3	-0.325	-0.308	-0.29	-0.272	-0.253	-0.234	-0.215	-0.196	-0.176	-0.157	-0.137	-0.118	-0.098
-2	-0.326	-0.309	-0.291	-0.273	-0.254	-0.235	-0.216	-0.196	-0.177	-0.157	-0.138	-0.118	-0.099
-1	-0.327	-0.309	-0.291	-0.273	-0.254	-0.235	-0.216	-0.197	-0.177	-0.158	-0.138	-0.118	-0.099
0	-0.327	-0.309	-0.292	-0.273	-0.254	-0.235	-0.216	-0.197	-0.177	-0.158	-0.138	-0.118	-0.099
1	-0.326	-0.309	-0.291	-0.273	-0.254	-0.235	-0.216	-0.196	-0.177	-0.157	-0.138	-0.118	-0.099
2	-0.325	-0.308	-0.29	-0.272	-0.253	-0.234	-0.215	-0.196	-0.176	-0.157	-0.137	-0.118	-0.099
3	-0.324	-0.306	-0.289	-0.27	-0.252	-0.233	-0.214	-0.195	-0.176	-0.156	-0.137	-0.117	-0.098
4	-0.322	-0.304	-0.287	-0.269	-0.25	-0.232	-0.213	-0.194	-0.174	-0.155	-0.136	-0.117	-0.097
5	-0.319	-0.302	-0.284	-0.266	-0.248	-0.23	-0.211	-0.192	-0.173	-0.154	-0.135	-0.116	-0.097
6	-0.316	-0.299	-0.282	-0.264	-0.246	-0.227	-0.209	-0.19	-0.171	-0.152	-0.133	-0.114	-0.096
