# Supplementary material for: Who benefits most? A randomized controlled trial for Parent-implemented social communication intervention for chinese-speaking autistic preschoolers
Source: Mol Autism. 2026 Jul 2;17:29. doi: 10.1186/s13229-026-00725-0 (PMC13335151; doi:10.1186/s13229-026-00725-0)
Supplement: Supplementary file 2 — Supplementary material 2 [file 13229_2026_725_MOESM2_ESM.zip › lmemodel_sensitivity_summarized/Self_efficacy_within/Self_efficacy_within_6m - 0m_Self_pval.csv]

	-8	-6	-4	-2	0	2	4	6	8
-8	0.1485	0.1425	0.138	0.1351	0.1336	0.1337	0.1354	0.1386	0.1432
-6	0.0661	0.062	0.0591	0.0571	0.0561	0.0562	0.0573	0.0593	0.0624
-4	0.0259	0.0237	0.0221	0.0211	0.0206	0.0206	0.0211	0.0222	0.0239
-2	0.0091	0.0081	0.0074	0.0069	0.0067	0.0067	0.007	0.0074	0.0082
0	0.003	0.0026	0.0023	0.0021	0.002	0.002	0.0021	0.0023	0.0026
2	9e-04	8e-04	7e-04	6e-04	6e-04	6e-04	6e-04	7e-04	8e-04
4	3e-04	2e-04	2e-04	2e-04	2e-04	2e-04	2e-04	2e-04	2e-04
6	1e-04	1e-04	1e-04	1e-04	1e-04	1e-04	1e-04	1e-04	1e-04
8	0	0	0	0	0	0	0	0	0
