# Supplementary material for: Who benefits most? A randomized controlled trial for Parent-implemented social communication intervention for chinese-speaking autistic preschoolers
Source: Mol Autism. 2026 Jul 2;17:29. doi: 10.1186/s13229-026-00725-0 (PMC13335151; doi:10.1186/s13229-026-00725-0)
Supplement: Supplementary file 2 — Supplementary material 2 [file 13229_2026_725_MOESM2_ESM.zip › lmemodel_sensitivity_summarized/Self_efficacy_within/Self_efficacy_within_6m - 0m_SLT_effect.csv]

	-8	-6	-4	-2	0	2	4	6	8
-8	1.8384	2.1598	2.4812	2.8027	3.1241	3.4455	3.7669	4.0884	4.4098
-6	1.8384	2.1598	2.4812	2.8027	3.1241	3.4455	3.7669	4.0884	4.4098
-4	1.8384	2.1598	2.4812	2.8027	3.1241	3.4455	3.7669	4.0884	4.4098
-2	1.8384	2.1598	2.4812	2.8027	3.1241	3.4455	3.7669	4.0884	4.4098
0	1.8384	2.1598	2.4812	2.8027	3.1241	3.4455	3.7669	4.0884	4.4098
2	1.8384	2.1598	2.4812	2.8027	3.1241	3.4455	3.7669	4.0884	4.4098
4	1.8384	2.1598	2.4812	2.8027	3.1241	3.4455	3.7669	4.0884	4.4098
6	1.8384	2.1598	2.4812	2.8027	3.1241	3.4455	3.7669	4.0884	4.4098
8	1.8384	2.1598	2.4812	2.8027	3.1241	3.4455	3.7669	4.0884	4.4098
