# Supplementary material for: Who benefits most? A randomized controlled trial for Parent-implemented social communication intervention for chinese-speaking autistic preschoolers
Source: Mol Autism. 2026 Jul 2;17:29. doi: 10.1186/s13229-026-00725-0 (PMC13335151; doi:10.1186/s13229-026-00725-0)
Supplement: Supplementary file 2 — Supplementary material 2 [file 13229_2026_725_MOESM2_ESM.zip › lmemodel_sensitivity_summarized/Self_efficacy_within/Self_efficacy_within_6m - 0m_SLT_cohend.csv]

	-8	-6	-4	-2	0	2	4	6	8
-8	0.334	0.399	0.464	0.529	0.592	0.652	0.709	0.761	0.809
-6	0.342	0.409	0.476	0.542	0.606	0.668	0.726	0.78	0.828
-4	0.348	0.416	0.484	0.552	0.618	0.681	0.74	0.794	0.843
-2	0.352	0.421	0.491	0.559	0.626	0.69	0.75	0.805	0.854
0	0.354	0.424	0.494	0.563	0.631	0.695	0.755	0.81	0.86
2	0.354	0.424	0.494	0.563	0.631	0.695	0.755	0.811	0.86
4	0.352	0.421	0.491	0.56	0.627	0.691	0.75	0.806	0.855
6	0.348	0.416	0.484	0.552	0.619	0.682	0.741	0.796	0.845
8	0.342	0.408	0.476	0.542	0.607	0.669	0.727	0.781	0.83
