# Supplementary material for: Who benefits most? A randomized controlled trial for Parent-implemented social communication intervention for chinese-speaking autistic preschoolers
Source: Mol Autism. 2026 Jul 2;17:29. doi: 10.1186/s13229-026-00725-0 (PMC13335151; doi:10.1186/s13229-026-00725-0)
Supplement: Supplementary file 2 — Supplementary material 2 [file 13229_2026_725_MOESM2_ESM.zip › lmemodel_sensitivity_summarized/Self_efficacy_within/Self_efficacy_within_6m - 0m_Self_effect.csv]

	-8	-6	-4	-2	0	2	4	6	8
-8	1.6697	1.6697	1.6697	1.6697	1.6697	1.6697	1.6697	1.6697	1.6697
-6	2.0983	2.0983	2.0983	2.0983	2.0983	2.0983	2.0983	2.0983	2.0983
-4	2.5269	2.5269	2.5269	2.5269	2.5269	2.5269	2.5269	2.5269	2.5269
-2	2.9555	2.9555	2.9555	2.9555	2.9555	2.9555	2.9555	2.9555	2.9555
0	3.384	3.384	3.384	3.384	3.384	3.384	3.384	3.384	3.384
2	3.8126	3.8126	3.8126	3.8126	3.8126	3.8126	3.8126	3.8126	3.8126
4	4.2412	4.2412	4.2412	4.2412	4.2412	4.2412	4.2412	4.2412	4.2412
6	4.6697	4.6697	4.6697	4.6697	4.6697	4.6697	4.6697	4.6697	4.6697
8	5.0983	5.0983	5.0983	5.0983	5.0983	5.0983	5.0983	5.0983	5.0983
