# Supplementary material for: Who benefits most? A randomized controlled trial for Parent-implemented social communication intervention for chinese-speaking autistic preschoolers
Source: Mol Autism. 2026 Jul 2;17:29. doi: 10.1186/s13229-026-00725-0 (PMC13335151; doi:10.1186/s13229-026-00725-0)
Supplement: Supplementary file 2 — Supplementary material 2 [file 13229_2026_725_MOESM2_ESM.zip › lmemodel_sensitivity_summarized/Self_efficacy_within/Self_efficacy_within_6m - 0m_SLT_pval.csv]

	-8	-6	-4	-2	0	2	4	6	8
-8	0.1033	0.0531	0.0254	0.0115	0.005	0.0021	9e-04	4e-04	2e-04
-6	0.0968	0.0485	0.0226	0.0099	0.0042	0.0017	7e-04	3e-04	1e-04
-4	0.0918	0.0452	0.0206	0.0088	0.0036	0.0015	6e-04	3e-04	1e-04
-2	0.0885	0.0429	0.0192	0.0081	0.0033	0.0013	5e-04	2e-04	1e-04
0	0.0868	0.0418	0.0185	0.0077	0.0031	0.0012	5e-04	2e-04	1e-04
2	0.0867	0.0417	0.0185	0.0077	0.0031	0.0012	5e-04	2e-04	1e-04
4	0.0883	0.0428	0.0191	0.008	0.0032	0.0013	5e-04	2e-04	1e-04
6	0.0916	0.045	0.0204	0.0087	0.0036	0.0014	6e-04	2e-04	1e-04
8	0.0965	0.0483	0.0224	0.0098	0.0041	0.0017	7e-04	3e-04	1e-04
