# Supplementary material for: Who benefits most? A randomized controlled trial for Parent-implemented social communication intervention for chinese-speaking autistic preschoolers
Source: Mol Autism. 2026 Jul 2;17:29. doi: 10.1186/s13229-026-00725-0 (PMC13335151; doi:10.1186/s13229-026-00725-0)
Supplement: Supplementary file 2 — Supplementary material 2 [file 13229_2026_725_MOESM2_ESM.zip › lmemodel_sensitivity_summarized/Self_efficacy_within/Self_efficacy_within_6m - 0m_Self_cohend.csv]

	-8	-6	-4	-2	0	2	4	6	8
-8	0.305	0.31	0.314	0.317	0.318	0.318	0.316	0.313	0.309
-6	0.39	0.398	0.403	0.407	0.409	0.409	0.406	0.402	0.396
-4	0.477	0.487	0.494	0.499	0.501	0.501	0.498	0.493	0.485
-2	0.564	0.575	0.584	0.59	0.593	0.593	0.59	0.583	0.574
0	0.649	0.662	0.673	0.68	0.683	0.683	0.679	0.672	0.661
2	0.731	0.746	0.758	0.766	0.77	0.769	0.765	0.757	0.745
4	0.808	0.824	0.837	0.846	0.85	0.85	0.845	0.836	0.823
6	0.879	0.896	0.909	0.919	0.923	0.923	0.918	0.909	0.895
8	0.942	0.96	0.974	0.984	0.989	0.989	0.984	0.974	0.959
