# Supplementary material for: Who benefits most? A randomized controlled trial for Parent-implemented social communication intervention for chinese-speaking autistic preschoolers
Source: Mol Autism. 2026 Jul 2;17:29. doi: 10.1186/s13229-026-00725-0 (PMC13335151; doi:10.1186/s13229-026-00725-0)
Supplement: Supplementary file 2 — Supplementary material 2 [file 13229_2026_725_MOESM2_ESM.zip › lmemodel_sensitivity_summarized/Receptive_V_within/Receptive_V_within_12m - 0m_SLT_cohend.csv]

	-2	-1	0	1	2
-2	0.954	1.088	1.212	1.321	1.415
-1	0.968	1.104	1.23	1.341	1.435
0	0.968	1.104	1.23	1.342	1.436
1	0.954	1.088	1.212	1.323	1.416
2	0.928	1.058	1.178	1.286	1.379
