# Supplementary material for: Who benefits most? A randomized controlled trial for Parent-implemented social communication intervention for chinese-speaking autistic preschoolers
Source: Mol Autism. 2026 Jul 2;17:29. doi: 10.1186/s13229-026-00725-0 (PMC13335151; doi:10.1186/s13229-026-00725-0)
Supplement: Supplementary file 2 — Supplementary material 2 [file 13229_2026_725_MOESM2_ESM.zip › lmemodel_sensitivity_summarized/Receptive_V_within/Receptive_V_within_6m - 0m_Self_effect.csv]

	-2	-1	0	1	2
-2	0.9576	0.9576	0.9576	0.9576	0.9576
-1	1.1541	1.1541	1.1541	1.1541	1.1541
0	1.3505	1.3505	1.3505	1.3505	1.3505
1	1.5469	1.5469	1.5469	1.5469	1.5469
2	1.7433	1.7433	1.7433	1.7433	1.7433
