# Supplementary material for: Who benefits most? A randomized controlled trial for Parent-implemented social communication intervention for chinese-speaking autistic preschoolers
Source: Mol Autism. 2026 Jul 2;17:29. doi: 10.1186/s13229-026-00725-0 (PMC13335151; doi:10.1186/s13229-026-00725-0)
Supplement: Supplementary file 2 — Supplementary material 2 [file 13229_2026_725_MOESM2_ESM.zip › lmemodel_sensitivity_summarized/Receptive_V_within/Receptive_V_within_6m - 0m_Self_cohend.csv]

	-2	-1	0	1	2
-2	0.494	0.5	0.502	0.498	0.488
-1	0.603	0.612	0.613	0.608	0.596
0	0.705	0.715	0.718	0.711	0.698
1	0.796	0.807	0.81	0.803	0.788
2	0.873	0.884	0.887	0.88	0.865
