# Supplementary material for: Who benefits most? A randomized controlled trial for Parent-implemented social communication intervention for chinese-speaking autistic preschoolers
Source: Mol Autism. 2026 Jul 2;17:29. doi: 10.1186/s13229-026-00725-0 (PMC13335151; doi:10.1186/s13229-026-00725-0)
Supplement: Supplementary file 2 — Supplementary material 2 [file 13229_2026_725_MOESM2_ESM.zip › lmemodel_sensitivity_summarized/Receptive_V_within/Receptive_V_within_6m - 0m_Self_pval.csv]

	-2	-1	0	1	2
-2	0.02	0.0186	0.0183	0.0191	0.021
-1	0.0048	0.0043	0.0043	0.0045	0.0051
0	0.0011	9e-04	9e-04	0.001	0.0011
1	2e-04	2e-04	2e-04	2e-04	3e-04
2	1e-04	0	0	0	1e-04
