# Supplementary material for: Who benefits most? A randomized controlled trial for Parent-implemented social communication intervention for chinese-speaking autistic preschoolers
Source: Mol Autism. 2026 Jul 2;17:29. doi: 10.1186/s13229-026-00725-0 (PMC13335151; doi:10.1186/s13229-026-00725-0)
Supplement: Supplementary file 2 — Supplementary material 2 [file 13229_2026_725_MOESM2_ESM.zip › lmemodel_sensitivity_summarized/Receptive_V_within/Receptive_V_within_12m - 0m_Self_effect.csv]

	-2	-1	0	1	2
-2	1.5062	1.5062	1.5062	1.5062	1.5062
-1	1.9705	1.9705	1.9705	1.9705	1.9705
0	2.4347	2.4347	2.4347	2.4347	2.4347
1	2.899	2.899	2.899	2.899	2.899
2	3.3633	3.3633	3.3633	3.3633	3.3633
