# Supplementary material for: Who benefits most? A randomized controlled trial for Parent-implemented social communication intervention for chinese-speaking autistic preschoolers
Source: Mol Autism. 2026 Jul 2;17:29. doi: 10.1186/s13229-026-00725-0 (PMC13335151; doi:10.1186/s13229-026-00725-0)
Supplement: Supplementary file 2 — Supplementary material 2 [file 13229_2026_725_MOESM2_ESM.zip › lmemodel_sensitivity_summarized/Receptive_V_within/Receptive_V_within_6m - 0m_SLT_cohend.csv]

	-2	-1	0	1	2
-2	0.661	0.753	0.839	0.915	0.98
-1	0.671	0.765	0.852	0.929	0.994
0	0.671	0.765	0.853	0.93	0.995
1	0.661	0.754	0.84	0.917	0.981
2	0.643	0.733	0.817	0.892	0.955
