# Supplementary material for: Who benefits most? A randomized controlled trial for Parent-implemented social communication intervention for chinese-speaking autistic preschoolers
Source: Mol Autism. 2026 Jul 2;17:29. doi: 10.1186/s13229-026-00725-0 (PMC13335151; doi:10.1186/s13229-026-00725-0)
Supplement: Supplementary file 2 — Supplementary material 2 [file 13229_2026_725_MOESM2_ESM.zip › lmemodel_sensitivity_summarized/Receptive_V_within/Receptive_V_within_12m - 0m_Self_cohend.csv]

	-2	-1	0	1	2
-2	0.777	0.787	0.789	0.782	0.767
-1	1.029	1.044	1.047	1.038	1.017
0	1.271	1.289	1.293	1.282	1.257
1	1.491	1.512	1.516	1.504	1.476
2	1.683	1.705	1.709	1.696	1.667
