# Supplementary material for: Who benefits most? A randomized controlled trial for Parent-implemented social communication intervention for chinese-speaking autistic preschoolers
Source: Mol Autism. 2026 Jul 2;17:29. doi: 10.1186/s13229-026-00725-0 (PMC13335151; doi:10.1186/s13229-026-00725-0)
Supplement: Supplementary file 2 — Supplementary material 2 [file 13229_2026_725_MOESM2_ESM.zip › lmemodel_sensitivity_summarized/NDBI_communication_anova/NDBI_communication_anova_Timepoint_PrF.csv]

	-2	-1	0	1	2
-2	9e-04	0.0015	0.0027	0.0046	0.0077
-1	0.0063	0.0096	0.0142	0.0204	0.028
0	0.0313	0.0404	0.0499	0.0584	0.0646
1	0.0967	0.1041	0.1053	0.0999	0.0888
2	0.1768	0.1572	0.1301	0.1003	0.0727
