# Supplementary material for: Who benefits most? A randomized controlled trial for Parent-implemented social communication intervention for chinese-speaking autistic preschoolers
Source: Mol Autism. 2026 Jul 2;17:29. doi: 10.1186/s13229-026-00725-0 (PMC13335151; doi:10.1186/s13229-026-00725-0)
Supplement: Supplementary file 2 — Supplementary material 2 [file 13229_2026_725_MOESM2_ESM.zip › lmemodel_sensitivity_summarized/NDBI_communication_anova/NDBI_communication_anova_Timepoint_Group_Fvalue.csv]

	-2	-1	0	1	2
-2	1.069	1.347	1.713	2.161	2.678
-1	0.635	0.688	0.829	1.057	1.367
0	0.737	0.574	0.49	0.492	0.581
1	1.378	1.017	0.722	0.503	0.371
2	2.504	1.975	1.49	1.068	0.723
