# Supplementary material for: Who benefits most? A randomized controlled trial for Parent-implemented social communication intervention for chinese-speaking autistic preschoolers
Source: Mol Autism. 2026 Jul 2;17:29. doi: 10.1186/s13229-026-00725-0 (PMC13335151; doi:10.1186/s13229-026-00725-0)
Supplement: Supplementary file 2 — Supplementary material 2 [file 13229_2026_725_MOESM2_ESM.zip › lmemodel_sensitivity_summarized/NDBI_communication_anova/NDBI_communication_anova_Timepoint_Group_PrF.csv]

	-2	-1	0	1	2
-2	0.3451	0.2622	0.1827	0.1177	0.071
-1	0.5311	0.5037	0.438	0.3494	0.2571
0	0.4797	0.5642	0.6135	0.6123	0.5601
1	0.2543	0.3632	0.4871	0.6052	0.6908
2	0.0841	0.1413	0.2276	0.3453	0.4862
