# Supplementary material for: Who benefits most? A randomized controlled trial for Parent-implemented social communication intervention for chinese-speaking autistic preschoolers
Source: Mol Autism. 2026 Jul 2;17:29. doi: 10.1186/s13229-026-00725-0 (PMC13335151; doi:10.1186/s13229-026-00725-0)
Supplement: Supplementary file 2 — Supplementary material 2 [file 13229_2026_725_MOESM2_ESM.zip › lmemodel_sensitivity_summarized/NDBI_communication_anova/NDBI_communication_anova_Timepoint_Fvalue.csv]

	-2	-1	0	1	2
-2	7.254	6.674	6.089	5.515	4.973
-1	5.18	4.747	4.336	3.961	3.633
0	3.518	3.257	3.04	2.877	2.774
1	2.361	2.286	2.274	2.328	2.449
2	1.746	1.866	2.059	2.323	2.653
