# Supplementary material for: Who benefits most? A randomized controlled trial for Parent-implemented social communication intervention for chinese-speaking autistic preschoolers
Source: Mol Autism. 2026 Jul 2;17:29. doi: 10.1186/s13229-026-00725-0 (PMC13335151; doi:10.1186/s13229-026-00725-0)
Supplement: Supplementary file 2 — Supplementary material 2 [file 13229_2026_725_MOESM2_ESM.zip › lmemodel_sensitivity_summarized/NDBI_teaching_anova/NDBI_teaching_anova_Timepoint_Group_PrF.csv]

	-2	-1.5	-1	-0.5	0	0.5	1	1.5	2
-2	0.1278	0.1003	0.0767	0.0574	0.0419	0.0301	0.0213	0.0148	0.0102
-1.5	0.2189	0.1837	0.1502	0.1197	0.0933	0.0711	0.0532	0.0392	0.0285
-1	0.3254	0.2921	0.2555	0.2179	0.1813	0.1473	0.1172	0.0914	0.0702
-0.5	0.4155	0.3986	0.373	0.3403	0.3028	0.2629	0.223	0.185	0.1505
0	0.4531	0.4637	0.4634	0.4521	0.4301	0.3992	0.3615	0.3197	0.2766
0.5	0.4221	0.4591	0.4888	0.5086	0.5168	0.5123	0.4954	0.4675	0.4307
1	0.3377	0.3887	0.439	0.4858	0.5256	0.5555	0.5729	0.5764	0.5658
1.5	0.2344	0.284	0.3387	0.3967	0.4554	0.5115	0.5613	0.6012	0.6281
2	0.1431	0.1815	0.2274	0.2806	0.3402	0.4043	0.4704	0.5348	0.5935
