# Supplementary material for: Who benefits most? A randomized controlled trial for Parent-implemented social communication intervention for chinese-speaking autistic preschoolers
Source: Mol Autism. 2026 Jul 2;17:29. doi: 10.1186/s13229-026-00725-0 (PMC13335151; doi:10.1186/s13229-026-00725-0)
Supplement: Supplementary file 2 — Supplementary material 2 [file 13229_2026_725_MOESM2_ESM.zip › lmemodel_sensitivity_summarized/NDBI_teaching_anova/NDBI_teaching_anova_Timepoint_Group_Fvalue.csv]

	-2	-1.5	-1	-0.5	0	0.5	1	1.5	2
-2	2.077	2.324	2.598	2.896	3.217	3.559	3.919	4.293	4.678
-1.5	1.53	1.708	1.913	2.143	2.398	2.675	2.973	3.288	3.618
-1	1.128	1.238	1.373	1.535	1.721	1.932	2.165	2.418	2.689
-0.5	0.882	0.924	0.991	1.083	1.201	1.344	1.511	1.7	1.91
0	0.794	0.771	0.772	0.797	0.847	0.922	1.022	1.146	1.293
0.5	0.866	0.781	0.718	0.678	0.662	0.671	0.705	0.763	0.846
1	1.091	0.949	0.826	0.724	0.645	0.59	0.558	0.552	0.571
1.5	1.46	1.266	1.088	0.928	0.789	0.672	0.579	0.51	0.466
2	1.961	1.72	1.491	1.278	1.084	0.909	0.757	0.628	0.523
