# Supplementary material for: Who benefits most? A randomized controlled trial for Parent-implemented social communication intervention for chinese-speaking autistic preschoolers
Source: Mol Autism. 2026 Jul 2;17:29. doi: 10.1186/s13229-026-00725-0 (PMC13335151; doi:10.1186/s13229-026-00725-0)
Supplement: Supplementary file 2 — Supplementary material 2 [file 13229_2026_725_MOESM2_ESM.zip › lmemodel_sensitivity_summarized/NDBI_teaching_anova/NDBI_teaching_anova_Timepoint_PrF.csv]

	-2	-1.5	-1	-0.5	0	0.5	1	1.5	2
-2	0	0	0	0	0	0	0	0	0
-1.5	0	0	0	0	0	0	0	0	0
-1	0	0	0	0	0	0	0	0	0
-0.5	0	0	0	0	0	0	0	1e-04	1e-04
0	0	0	0	0	1e-04	1e-04	2e-04	3e-04	5e-04
0.5	0	1e-04	1e-04	2e-04	3e-04	5e-04	8e-04	0.0013	0.002
1	3e-04	4e-04	6e-04	9e-04	0.0013	0.0021	0.0031	0.0048	0.0072
1.5	0.0012	0.0017	0.0025	0.0036	0.0052	0.0075	0.0108	0.0154	0.0216
2	0.0047	0.0065	0.009	0.0124	0.0171	0.0233	0.0315	0.042	0.055
