# Supplementary material for: Who benefits most? A randomized controlled trial for Parent-implemented social communication intervention for chinese-speaking autistic preschoolers
Source: Mol Autism. 2026 Jul 2;17:29. doi: 10.1186/s13229-026-00725-0 (PMC13335151; doi:10.1186/s13229-026-00725-0)
Supplement: Supplementary file 2 — Supplementary material 2 [file 13229_2026_725_MOESM2_ESM.zip › lmemodel_sensitivity_summarized/NDBI_teaching_anova/NDBI_teaching_anova_Timepoint_Fvalue.csv]

	-2	-1.5	-1	-0.5	0	0.5	1	1.5	2
-2	21.111	20.507	19.85	19.143	18.391	17.601	16.778	15.931	15.068
-1.5	18.849	18.265	17.633	16.959	16.247	15.503	14.733	13.944	13.145
-1	16.613	16.052	15.45	14.813	14.146	13.453	12.74	12.016	11.285
-0.5	14.438	13.903	13.336	12.741	12.122	11.484	10.834	10.177	9.519
0	12.356	11.853	11.324	10.774	10.208	9.629	9.044	8.458	7.876
0.5	10.399	9.93	9.444	8.943	8.433	7.916	7.399	6.885	6.38
1	8.591	8.162	7.721	7.272	6.82	6.367	5.919	5.479	5.05
1.5	6.954	6.567	6.175	5.781	5.388	5	4.621	4.253	3.901
2	5.501	5.159	4.818	4.48	4.148	3.825	3.514	3.217	2.938
