# Supplementary material for: Who benefits most? A randomized controlled trial for Parent-implemented social communication intervention for chinese-speaking autistic preschoolers
Source: Mol Autism. 2026 Jul 2;17:29. doi: 10.1186/s13229-026-00725-0 (PMC13335151; doi:10.1186/s13229-026-00725-0)
Supplement: Supplementary file 2 — Supplementary material 2 [file 13229_2026_725_MOESM2_ESM.zip › lmemodel_sensitivity_summarized/Expressive_V_within/Expressive_V_within_12m - 0m_Self_pval.csv]

	-1.5	-1.2	-0.9	-0.6	-0.3	0	0.3	0.6	0.9	1.2	1.5
-1.5	0.0859	0.0853	0.0847	0.0843	0.0841	0.084	0.084	0.0841	0.0844	0.0848	0.0854
-1.2	0.0492	0.0487	0.0484	0.0481	0.0479	0.0478	0.0478	0.0479	0.0481	0.0484	0.0488
-0.9	0.0268	0.0265	0.0262	0.0261	0.0259	0.0259	0.0259	0.026	0.0261	0.0263	0.0265
-0.6	0.0139	0.0137	0.0136	0.0135	0.0134	0.0134	0.0134	0.0134	0.0135	0.0136	0.0138
-0.3	0.0069	0.0068	0.0067	0.0067	0.0066	0.0066	0.0066	0.0066	0.0067	0.0067	0.0068
0	0.0033	0.0032	0.0032	0.0032	0.0031	0.0031	0.0031	0.0031	0.0032	0.0032	0.0033
0.3	0.0015	0.0015	0.0015	0.0014	0.0014	0.0014	0.0014	0.0014	0.0014	0.0015	0.0015
0.6	7e-04	7e-04	6e-04	6e-04	6e-04	6e-04	6e-04	6e-04	6e-04	6e-04	7e-04
0.9	3e-04	3e-04	3e-04	3e-04	3e-04	3e-04	3e-04	3e-04	3e-04	3e-04	3e-04
1.2	1e-04	1e-04	1e-04	1e-04	1e-04	1e-04	1e-04	1e-04	1e-04	1e-04	1e-04
1.5	1e-04	0	0	0	0	0	0	0	0	0	0
