# Supplementary material for: Who benefits most? A randomized controlled trial for Parent-implemented social communication intervention for chinese-speaking autistic preschoolers
Source: Mol Autism. 2026 Jul 2;17:29. doi: 10.1186/s13229-026-00725-0 (PMC13335151; doi:10.1186/s13229-026-00725-0)
Supplement: Supplementary file 2 — Supplementary material 2 [file 13229_2026_725_MOESM2_ESM.zip › lmemodel_sensitivity_summarized/PSS_within/PSS_within_6m - 0m_SLT_effect.csv]

	-15	-12	-9	-6	-3	0	3	6	9	12	15
-15	-6.1639	-5.6817	-5.1996	-4.7174	-4.2353	-3.7531	-3.271	-2.7889	-2.3067	-1.8246	-1.3424
-12	-6.1639	-5.6817	-5.1996	-4.7174	-4.2353	-3.7531	-3.271	-2.7889	-2.3067	-1.8246	-1.3424
-9	-6.1639	-5.6817	-5.1996	-4.7174	-4.2353	-3.7531	-3.271	-2.7889	-2.3067	-1.8246	-1.3424
-6	-6.1639	-5.6817	-5.1996	-4.7174	-4.2353	-3.7531	-3.271	-2.7889	-2.3067	-1.8246	-1.3424
-3	-6.1639	-5.6817	-5.1996	-4.7174	-4.2353	-3.7531	-3.271	-2.7889	-2.3067	-1.8246	-1.3424
0	-6.1639	-5.6817	-5.1996	-4.7174	-4.2353	-3.7531	-3.271	-2.7889	-2.3067	-1.8246	-1.3424
3	-6.1639	-5.6817	-5.1996	-4.7174	-4.2353	-3.7531	-3.271	-2.7889	-2.3067	-1.8246	-1.3424
6	-6.1639	-5.6817	-5.1996	-4.7174	-4.2353	-3.7531	-3.271	-2.7889	-2.3067	-1.8246	-1.3424
9	-6.1639	-5.6817	-5.1996	-4.7174	-4.2353	-3.7531	-3.271	-2.7889	-2.3067	-1.8246	-1.3424
12	-6.1639	-5.6817	-5.1996	-4.7174	-4.2353	-3.7531	-3.271	-2.7889	-2.3067	-1.8246	-1.3424
15	-6.1639	-5.6817	-5.1996	-4.7174	-4.2353	-3.7531	-3.271	-2.7889	-2.3067	-1.8246	-1.3424
