# Supplementary material for: Who benefits most? A randomized controlled trial for Parent-implemented social communication intervention for chinese-speaking autistic preschoolers
Source: Mol Autism. 2026 Jul 2;17:29. doi: 10.1186/s13229-026-00725-0 (PMC13335151; doi:10.1186/s13229-026-00725-0)
Supplement: Supplementary file 2 — Supplementary material 2 [file 13229_2026_725_MOESM2_ESM.zip › lmemodel_sensitivity_summarized/PSS_within/PSS_within_6m - 0m_SLT_cohend.csv]

	-15	-12	-9	-6	-3	0	3	6	9	12	15
-15	-0.855	-0.809	-0.756	-0.696	-0.63	-0.56	-0.486	-0.41	-0.334	-0.259	-0.186
-12	-0.886	-0.839	-0.785	-0.724	-0.656	-0.583	-0.506	-0.427	-0.347	-0.269	-0.193
-9	-0.911	-0.865	-0.81	-0.748	-0.678	-0.603	-0.523	-0.441	-0.358	-0.277	-0.199
-6	-0.931	-0.884	-0.829	-0.766	-0.695	-0.618	-0.536	-0.452	-0.367	-0.283	-0.203
-3	-0.942	-0.896	-0.841	-0.777	-0.706	-0.627	-0.544	-0.458	-0.372	-0.287	-0.206
0	-0.945	-0.899	-0.844	-0.78	-0.708	-0.63	-0.546	-0.46	-0.374	-0.289	-0.207
3	-0.939	-0.893	-0.838	-0.775	-0.703	-0.625	-0.543	-0.457	-0.371	-0.287	-0.206
6	-0.925	-0.879	-0.824	-0.761	-0.691	-0.614	-0.533	-0.45	-0.365	-0.282	-0.203
9	-0.903	-0.857	-0.803	-0.741	-0.672	-0.598	-0.519	-0.438	-0.356	-0.276	-0.198
12	-0.876	-0.83	-0.776	-0.716	-0.649	-0.577	-0.501	-0.423	-0.344	-0.267	-0.192
15	-0.844	-0.798	-0.746	-0.687	-0.622	-0.553	-0.48	-0.406	-0.331	-0.257	-0.185
