# Supplementary material for: Who benefits most? A randomized controlled trial for Parent-implemented social communication intervention for chinese-speaking autistic preschoolers
Source: Mol Autism. 2026 Jul 2;17:29. doi: 10.1186/s13229-026-00725-0 (PMC13335151; doi:10.1186/s13229-026-00725-0)
Supplement: Supplementary file 2 — Supplementary material 2 [file 13229_2026_725_MOESM2_ESM.zip › lmemodel_sensitivity_summarized/PSS_within/PSS_within_6m - 0m_Self_cohend.csv]

	-15	-12	-9	-6	-3	0	3	6	9	12	15
-15	-0.912	-0.935	-0.954	-0.968	-0.976	-0.977	-0.972	-0.961	-0.944	-0.922	-0.897
-12	-0.844	-0.867	-0.886	-0.9	-0.908	-0.91	-0.904	-0.893	-0.876	-0.855	-0.83
-9	-0.766	-0.788	-0.807	-0.82	-0.828	-0.829	-0.824	-0.813	-0.797	-0.777	-0.753
-6	-0.677	-0.698	-0.715	-0.728	-0.735	-0.736	-0.732	-0.722	-0.707	-0.688	-0.665
-3	-0.579	-0.598	-0.613	-0.624	-0.63	-0.632	-0.628	-0.619	-0.606	-0.589	-0.57
0	-0.475	-0.49	-0.503	-0.512	-0.517	-0.518	-0.515	-0.508	-0.497	-0.483	-0.467
3	-0.366	-0.378	-0.387	-0.395	-0.399	-0.4	-0.397	-0.392	-0.384	-0.373	-0.361
6	-0.256	-0.264	-0.271	-0.276	-0.279	-0.28	-0.278	-0.275	-0.269	-0.262	-0.253
9	-0.149	-0.153	-0.157	-0.16	-0.162	-0.162	-0.161	-0.159	-0.156	-0.152	-0.148
12	-0.046	-0.047	-0.048	-0.049	-0.05	-0.05	-0.05	-0.05	-0.049	-0.047	-0.046
15	0.051	0.052	0.053	0.054	0.054	0.054	0.053	0.053	0.052	0.051	0.049
