# Supplementary material for: Who benefits most? A randomized controlled trial for Parent-implemented social communication intervention for chinese-speaking autistic preschoolers
Source: Mol Autism. 2026 Jul 2;17:29. doi: 10.1186/s13229-026-00725-0 (PMC13335151; doi:10.1186/s13229-026-00725-0)
Supplement: Supplementary file 2 — Supplementary material 2 [file 13229_2026_725_MOESM2_ESM.zip › lmemodel_sensitivity_summarized/PSS_within/PSS_within_6m - 0m_Self_effect.csv]

	-15	-12	-9	-6	-3	0	3	6	9	12	15
-15	-6.5707	-6.5707	-6.5707	-6.5707	-6.5707	-6.5707	-6.5707	-6.5707	-6.5707	-6.5707	-6.5707
-12	-5.8743	-5.8743	-5.8743	-5.8743	-5.8743	-5.8743	-5.8743	-5.8743	-5.8743	-5.8743	-5.8743
-9	-5.1779	-5.1779	-5.1779	-5.1779	-5.1779	-5.1779	-5.1779	-5.1779	-5.1779	-5.1779	-5.1779
-6	-4.4814	-4.4814	-4.4814	-4.4814	-4.4814	-4.4814	-4.4814	-4.4814	-4.4814	-4.4814	-4.4814
-3	-3.785	-3.785	-3.785	-3.785	-3.785	-3.785	-3.785	-3.785	-3.785	-3.785	-3.785
0	-3.0886	-3.0886	-3.0886	-3.0886	-3.0886	-3.0886	-3.0886	-3.0886	-3.0886	-3.0886	-3.0886
3	-2.3921	-2.3921	-2.3921	-2.3921	-2.3921	-2.3921	-2.3921	-2.3921	-2.3921	-2.3921	-2.3921
6	-1.6957	-1.6957	-1.6957	-1.6957	-1.6957	-1.6957	-1.6957	-1.6957	-1.6957	-1.6957	-1.6957
9	-0.9993	-0.9993	-0.9993	-0.9993	-0.9993	-0.9993	-0.9993	-0.9993	-0.9993	-0.9993	-0.9993
12	-0.3029	-0.3029	-0.3029	-0.3029	-0.3029	-0.3029	-0.3029	-0.3029	-0.3029	-0.3029	-0.3029
15	0.3936	0.3936	0.3936	0.3936	0.3936	0.3936	0.3936	0.3936	0.3936	0.3936	0.3936
