# Supplementary material for: Who benefits most? A randomized controlled trial for Parent-implemented social communication intervention for chinese-speaking autistic preschoolers
Source: Mol Autism. 2026 Jul 2;17:29. doi: 10.1186/s13229-026-00725-0 (PMC13335151; doi:10.1186/s13229-026-00725-0)
Supplement: Supplementary file 2 — Supplementary material 2 [file 13229_2026_725_MOESM2_ESM.zip › lmemodel_sensitivity_summarized/PSS_within/PSS_within_6m - 0m_SLT_pval.csv]

	-15	-12	-9	-6	-3	0	3	6	9	12	15
-15	1e-04	3e-04	7e-04	0.0016	0.004	0.0101	0.0244	0.0556	0.1165	0.2211	0.3776
-12	1e-04	2e-04	5e-04	0.0012	0.003	0.008	0.0202	0.0483	0.1057	0.2076	0.3641
-9	1e-04	1e-04	3e-04	9e-04	0.0024	0.0065	0.0173	0.0429	0.0972	0.1969	0.3531
-6	0	1e-04	3e-04	7e-04	0.002	0.0056	0.0153	0.0392	0.0913	0.1891	0.3451
-3	0	1e-04	2e-04	6e-04	0.0018	0.0051	0.0142	0.0372	0.088	0.1846	0.3404
0	0	1e-04	2e-04	6e-04	0.0017	0.005	0.014	0.0367	0.0871	0.1835	0.3392
3	0	1e-04	2e-04	7e-04	0.0018	0.0052	0.0145	0.0377	0.0888	0.1858	0.3416
6	1e-04	1e-04	3e-04	8e-04	0.0021	0.0059	0.0159	0.0403	0.0931	0.1914	0.3475
9	1e-04	2e-04	4e-04	0.001	0.0026	0.007	0.0182	0.0446	0.0999	0.2003	0.3566
12	1e-04	2e-04	5e-04	0.0013	0.0033	0.0086	0.0215	0.0506	0.1091	0.212	0.3685
15	2e-04	3e-04	8e-04	0.0018	0.0045	0.011	0.0261	0.0585	0.1208	0.2264	0.3828
