# Supplementary material for: Who benefits most? A randomized controlled trial for Parent-implemented social communication intervention for chinese-speaking autistic preschoolers
Source: Mol Autism. 2026 Jul 2;17:29. doi: 10.1186/s13229-026-00725-0 (PMC13335151; doi:10.1186/s13229-026-00725-0)
Supplement: Supplementary file 2 — Supplementary material 2 [file 13229_2026_725_MOESM2_ESM.zip › lmemodel_sensitivity_summarized/Mullen_Expressive_T_within/Mullen_Expressive_T_within_12m - 0m_SLT_cohend.csv]

	-8	-6	-4	-2	0	2	4	6	8
-8	0.356	0.41	0.463	0.516	0.567	0.618	0.666	0.713	0.757
-6	0.36	0.414	0.468	0.521	0.573	0.624	0.673	0.72	0.765
-4	0.362	0.417	0.471	0.525	0.577	0.629	0.678	0.725	0.771
-2	0.364	0.419	0.473	0.527	0.58	0.632	0.681	0.729	0.774
0	0.364	0.419	0.474	0.528	0.581	0.633	0.683	0.73	0.776
2	0.364	0.419	0.474	0.528	0.581	0.632	0.682	0.73	0.775
4	0.362	0.417	0.472	0.526	0.578	0.63	0.68	0.727	0.773
6	0.359	0.414	0.468	0.522	0.575	0.626	0.675	0.723	0.768
8	0.356	0.41	0.464	0.517	0.569	0.62	0.669	0.716	0.762
