# Supplementary material for: Who benefits most? A randomized controlled trial for Parent-implemented social communication intervention for chinese-speaking autistic preschoolers
Source: Mol Autism. 2026 Jul 2;17:29. doi: 10.1186/s13229-026-00725-0 (PMC13335151; doi:10.1186/s13229-026-00725-0)
Supplement: Supplementary file 2 — Supplementary material 2 [file 13229_2026_725_MOESM2_ESM.zip › lmemodel_sensitivity_summarized/Mullen_Expressive_T_within/Mullen_Expressive_T_within_12m - 0m_Self_effect.csv]

	-8	-6	-4	-2	0	2	4	6	8
-8	2.4131	2.4131	2.4131	2.4131	2.4131	2.4131	2.4131	2.4131	2.4131
-6	3.5203	3.5203	3.5203	3.5203	3.5203	3.5203	3.5203	3.5203	3.5203
-4	4.6274	4.6274	4.6274	4.6274	4.6274	4.6274	4.6274	4.6274	4.6274
-2	5.7346	5.7346	5.7346	5.7346	5.7346	5.7346	5.7346	5.7346	5.7346
0	6.8417	6.8417	6.8417	6.8417	6.8417	6.8417	6.8417	6.8417	6.8417
2	7.9489	7.9489	7.9489	7.9489	7.9489	7.9489	7.9489	7.9489	7.9489
4	9.056	9.056	9.056	9.056	9.056	9.056	9.056	9.056	9.056
6	10.1631	10.1631	10.1631	10.1631	10.1631	10.1631	10.1631	10.1631	10.1631
8	11.2703	11.2703	11.2703	11.2703	11.2703	11.2703	11.2703	11.2703	11.2703
