# Supplementary material for: Who benefits most? A randomized controlled trial for Parent-implemented social communication intervention for chinese-speaking autistic preschoolers
Source: Mol Autism. 2026 Jul 2;17:29. doi: 10.1186/s13229-026-00725-0 (PMC13335151; doi:10.1186/s13229-026-00725-0)
Supplement: Supplementary file 2 — Supplementary material 2 [file 13229_2026_725_MOESM2_ESM.zip › lmemodel_sensitivity_summarized/Mullen_Expressive_T_within/Mullen_Expressive_T_within_12m - 0m_SLT_effect.csv]

	-8	-6	-4	-2	0	2	4	6	8
-8	3.3796	3.8796	4.3796	4.8796	5.3796	5.8796	6.3796	6.8796	7.3796
-6	3.3796	3.8796	4.3796	4.8796	5.3796	5.8796	6.3796	6.8796	7.3796
-4	3.3796	3.8796	4.3796	4.8796	5.3796	5.8796	6.3796	6.8796	7.3796
-2	3.3796	3.8796	4.3796	4.8796	5.3796	5.8796	6.3796	6.8796	7.3796
0	3.3796	3.8796	4.3796	4.8796	5.3796	5.8796	6.3796	6.8796	7.3796
2	3.3796	3.8796	4.3796	4.8796	5.3796	5.8796	6.3796	6.8796	7.3796
4	3.3796	3.8796	4.3796	4.8796	5.3796	5.8796	6.3796	6.8796	7.3796
6	3.3796	3.8796	4.3796	4.8796	5.3796	5.8796	6.3796	6.8796	7.3796
8	3.3796	3.8796	4.3796	4.8796	5.3796	5.8796	6.3796	6.8796	7.3796
