# Supplementary material for: Who benefits most? A randomized controlled trial for Parent-implemented social communication intervention for chinese-speaking autistic preschoolers
Source: Mol Autism. 2026 Jul 2;17:29. doi: 10.1186/s13229-026-00725-0 (PMC13335151; doi:10.1186/s13229-026-00725-0)
Supplement: Supplementary file 2 — Supplementary material 2 [file 13229_2026_725_MOESM2_ESM.zip › lmemodel_sensitivity_summarized/Mullen_Expressive_T_within/Mullen_Expressive_T_within_12m - 0m_Self_cohend.csv]

	-8	-6	-4	-2	0	2	4	6	8
-8	0.258	0.259	0.259	0.259	0.258	0.257	0.255	0.253	0.25
-6	0.377	0.378	0.379	0.379	0.378	0.376	0.374	0.37	0.366
-4	0.496	0.498	0.5	0.5	0.499	0.496	0.493	0.489	0.484
-2	0.616	0.619	0.62	0.621	0.619	0.617	0.613	0.608	0.602
0	0.735	0.738	0.74	0.741	0.74	0.737	0.732	0.727	0.719
2	0.852	0.856	0.858	0.859	0.858	0.855	0.85	0.843	0.835
4	0.966	0.971	0.974	0.974	0.973	0.97	0.964	0.957	0.948
6	1.076	1.082	1.085	1.086	1.085	1.081	1.075	1.067	1.057
8	1.182	1.188	1.192	1.193	1.192	1.188	1.182	1.173	1.163
