# Supplementary material for: Who benefits most? A randomized controlled trial for Parent-implemented social communication intervention for chinese-speaking autistic preschoolers
Source: Mol Autism. 2026 Jul 2;17:29. doi: 10.1186/s13229-026-00725-0 (PMC13335151; doi:10.1186/s13229-026-00725-0)
Supplement: Supplementary file 2 — Supplementary material 2 [file 13229_2026_725_MOESM2_ESM.zip › lmemodel_sensitivity_summarized/Mullen_Expressive_T_within/Mullen_Expressive_T_within_12m - 0m_Self_pval.csv]

	-8	-6	-4	-2	0	2	4	6	8
-8	0.3896	0.3885	0.3879	0.3876	0.3877	0.3883	0.3892	0.3906	0.3924
-6	0.2104	0.2094	0.2087	0.2085	0.2086	0.2092	0.2101	0.2113	0.213
-4	0.1016	0.1008	0.1004	0.1002	0.1003	0.1007	0.1013	0.1023	0.1035
-2	0.0443	0.0439	0.0436	0.0435	0.0435	0.0438	0.0442	0.0447	0.0454
0	0.0177	0.0175	0.0174	0.0173	0.0173	0.0175	0.0176	0.0179	0.0183
2	0.0066	0.0065	0.0065	0.0064	0.0064	0.0065	0.0066	0.0067	0.0069
4	0.0023	0.0023	0.0023	0.0023	0.0023	0.0023	0.0023	0.0024	0.0025
6	8e-04	8e-04	8e-04	8e-04	8e-04	8e-04	8e-04	8e-04	8e-04
8	3e-04	3e-04	3e-04	3e-04	3e-04	3e-04	3e-04	3e-04	3e-04
