# Supplementary material for: Who benefits most? A randomized controlled trial for Parent-implemented social communication intervention for chinese-speaking autistic preschoolers
Source: Mol Autism. 2026 Jul 2;17:29. doi: 10.1186/s13229-026-00725-0 (PMC13335151; doi:10.1186/s13229-026-00725-0)
Supplement: Supplementary file 2 — Supplementary material 2 [file 13229_2026_725_MOESM2_ESM.zip › lmemodel_sensitivity_summarized/Mullen_Expressive_T_within/Mullen_Expressive_T_within_12m - 0m_SLT_pval.csv]

	-8	-6	-4	-2	0	2	4	6	8
-8	0.1305	0.0827	0.0507	0.0302	0.0175	0.01	0.0056	0.0031	0.0017
-6	0.1278	0.0806	0.0491	0.029	0.0168	0.0095	0.0053	0.0029	0.0016
-4	0.1259	0.079	0.0479	0.0282	0.0162	0.0091	0.0051	0.0028	0.0015
-2	0.1246	0.078	0.0472	0.0277	0.0159	0.0089	0.0049	0.0027	0.0015
0	0.1239	0.0775	0.0468	0.0275	0.0157	0.0088	0.0049	0.0027	0.0015
2	0.124	0.0776	0.0469	0.0275	0.0157	0.0088	0.0049	0.0027	0.0015
4	0.1248	0.0782	0.0474	0.0278	0.0159	0.009	0.005	0.0027	0.0015
6	0.1263	0.0794	0.0482	0.0284	0.0163	0.0092	0.0051	0.0028	0.0016
8	0.1285	0.0812	0.0495	0.0293	0.0169	0.0096	0.0054	0.003	0.0017
