# Supplementary material for: Who benefits most? A randomized controlled trial for Parent-implemented social communication intervention for chinese-speaking autistic preschoolers
Source: Mol Autism. 2026 Jul 2;17:29. doi: 10.1186/s13229-026-00725-0 (PMC13335151; doi:10.1186/s13229-026-00725-0)
Supplement: Supplementary file 2 — Supplementary material 2 [file 13229_2026_725_MOESM2_ESM.zip › lmemodel_sensitivity_summarized/SCS_total_anova/SCS_total_anova_Timepoint_Fvalue.csv]

	-6	-5	-4	-3	-2	-1	0	1	2	3	4	5	6
-6	10.648	10.21	9.762	9.307	8.847	8.384	7.922	7.462	7.008	6.561	6.125	5.7	5.29
-5	9.418	9.001	8.577	8.149	7.717	7.285	6.856	6.431	6.014	5.605	5.208	4.825	4.456
-4	8.225	7.832	7.434	7.034	6.634	6.235	5.841	5.454	5.075	4.707	4.352	4.011	3.686
-3	7.083	6.716	6.346	5.977	5.61	5.247	4.89	4.542	4.204	3.878	3.566	3.27	2.989
-2	6.003	5.664	5.326	4.99	4.658	4.332	4.015	3.707	3.412	3.129	2.861	2.61	2.374
-1	4.999	4.69	4.385	4.083	3.788	3.502	3.225	2.959	2.707	2.469	2.246	2.039	1.849
0	4.08	3.804	3.532	3.268	3.011	2.764	2.529	2.306	2.098	1.904	1.726	1.565	1.42
1	3.256	3.013	2.778	2.551	2.334	2.128	1.935	1.756	1.591	1.441	1.308	1.191	1.091
2	2.534	2.326	2.128	1.939	1.762	1.598	1.447	1.311	1.19	1.084	0.995	0.921	0.863
3	1.918	1.747	1.586	1.437	1.301	1.178	1.069	0.975	0.897	0.834	0.787	0.755	0.739
4	1.412	1.278	1.155	1.046	0.95	0.868	0.8	0.748	0.711	0.69	0.684	0.692	0.715
5	1.016	0.919	0.835	0.765	0.709	0.667	0.64	0.628	0.632	0.65	0.682	0.729	0.789
6	0.73	0.67	0.624	0.592	0.575	0.572	0.584	0.612	0.653	0.709	0.778	0.86	0.955
