# Supplementary material for: Who benefits most? A randomized controlled trial for Parent-implemented social communication intervention for chinese-speaking autistic preschoolers
Source: Mol Autism. 2026 Jul 2;17:29. doi: 10.1186/s13229-026-00725-0 (PMC13335151; doi:10.1186/s13229-026-00725-0)
Supplement: Supplementary file 2 — Supplementary material 2 [file 13229_2026_725_MOESM2_ESM.zip › lmemodel_sensitivity_summarized/SCS_total_anova/SCS_total_anova_Timepoint_PrF.csv]

	-6	-5	-4	-3	-2	-1	0	1	2	3	4	5	6
-6	0	1e-04	1e-04	1e-04	2e-04	3e-04	5e-04	7e-04	0.0011	0.0017	0.0026	0.0039	0.0057
-5	1e-04	2e-04	3e-04	4e-04	6e-04	9e-04	0.0013	0.0019	0.0029	0.0042	0.0062	0.0089	0.0127
-4	4e-04	5e-04	8e-04	0.0011	0.0016	0.0023	0.0034	0.0049	0.007	0.01	0.014	0.0195	0.0266
-3	0.001	0.0015	0.0021	0.003	0.0042	0.0059	0.0084	0.0117	0.0162	0.0221	0.0299	0.0399	0.0524
-2	0.0029	0.004	0.0055	0.0076	0.0104	0.0143	0.0194	0.0261	0.0347	0.0457	0.0593	0.0758	0.0954
-1	0.0075	0.0101	0.0136	0.0181	0.0241	0.0318	0.0417	0.0539	0.069	0.0871	0.1083	0.1326	0.1598
0	0.0182	0.0238	0.0309	0.04	0.0513	0.0652	0.0821	0.102	0.1252	0.1514	0.1804	0.2115	0.2439
1	0.0404	0.0512	0.0643	0.0803	0.0993	0.1215	0.1469	0.1752	0.2061	0.2388	0.2724	0.3058	0.3378
2	0.0817	0.1001	0.1215	0.1462	0.174	0.2046	0.2374	0.2717	0.3062	0.34	0.3716	0.3997	0.4231
3	0.1493	0.1767	0.207	0.2398	0.2745	0.31	0.3452	0.3788	0.4094	0.4357	0.4566	0.4712	0.4789
4	0.2458	0.2807	0.3168	0.3532	0.3885	0.4214	0.4505	0.4744	0.4921	0.5027	0.5059	0.5016	0.4904
5	0.3636	0.4003	0.4351	0.4666	0.4935	0.5144	0.5283	0.5345	0.5327	0.5232	0.5065	0.4837	0.4557
6	0.4832	0.5127	0.5368	0.554	0.5637	0.5651	0.5583	0.5434	0.5214	0.4933	0.4605	0.4244	0.3864
