# Supplementary material for: Who benefits most? A randomized controlled trial for Parent-implemented social communication intervention for chinese-speaking autistic preschoolers
Source: Mol Autism. 2026 Jul 2;17:29. doi: 10.1186/s13229-026-00725-0 (PMC13335151; doi:10.1186/s13229-026-00725-0)
Supplement: Supplementary file 2 — Supplementary material 2 [file 13229_2026_725_MOESM2_ESM.zip › lmemodel_sensitivity_summarized/SCS_total_anova/SCS_total_anova_Timepoint_Group_PrF.csv]

	-6	-5	-4	-3	-2	-1	0	1	2	3	4	5	6
-6	8e-04	6e-04	4e-04	3e-04	2e-04	2e-04	1e-04	1e-04	1e-04	0	0	0	0
-5	0.0017	0.0013	0.001	7e-04	5e-04	4e-04	3e-04	2e-04	1e-04	1e-04	1e-04	1e-04	0
-4	0.0034	0.0027	0.002	0.0016	0.0012	9e-04	7e-04	5e-04	4e-04	3e-04	2e-04	2e-04	1e-04
-3	0.0064	0.0052	0.0041	0.0033	0.0026	0.002	0.0016	0.0012	0.001	7e-04	6e-04	5e-04	4e-04
-2	0.0112	0.0095	0.0079	0.0065	0.0053	0.0043	0.0035	0.0028	0.0022	0.0018	0.0014	0.0012	9e-04
-1	0.0181	0.0159	0.0138	0.0118	0.0101	0.0085	0.0071	0.0059	0.0049	0.0041	0.0034	0.0028	0.0023
0	0.0268	0.0245	0.0222	0.0199	0.0176	0.0155	0.0135	0.0117	0.01	0.0086	0.0073	0.0062	0.0052
1	0.0362	0.0346	0.0327	0.0305	0.0282	0.0258	0.0234	0.021	0.0188	0.0166	0.0146	0.0128	0.0111
2	0.0445	0.0443	0.0437	0.0425	0.041	0.0391	0.0369	0.0345	0.0319	0.0293	0.0267	0.0241	0.0216
3	0.0499	0.0517	0.053	0.0538	0.054	0.0536	0.0527	0.0512	0.0492	0.0469	0.0442	0.0413	0.0383
4	0.0508	0.0547	0.0584	0.0616	0.0644	0.0665	0.068	0.0687	0.0687	0.0679	0.0664	0.0642	0.0615
5	0.0474	0.0529	0.0585	0.0642	0.0697	0.0748	0.0795	0.0834	0.0866	0.0888	0.09	0.0902	0.0894
6	0.0406	0.0468	0.0537	0.061	0.0687	0.0765	0.0843	0.0918	0.0989	0.1052	0.1105	0.1147	0.1177
