# Supplementary material for: Who benefits most? A randomized controlled trial for Parent-implemented social communication intervention for chinese-speaking autistic preschoolers
Source: Mol Autism. 2026 Jul 2;17:29. doi: 10.1186/s13229-026-00725-0 (PMC13335151; doi:10.1186/s13229-026-00725-0)
Supplement: Supplementary file 2 — Supplementary material 2 [file 13229_2026_725_MOESM2_ESM.zip › lmemodel_sensitivity_summarized/SCS_total_anova/SCS_total_anova_Timepoint_Group_Fvalue.csv]

	-6	-5	-4	-3	-2	-1	0	1	2	3	4	5	6
-6	7.338	7.691	8.052	8.419	8.789	9.16	9.531	9.899	10.263	10.619	10.968	11.306	11.632
-5	6.549	6.862	7.183	7.511	7.844	8.18	8.517	8.854	9.188	9.518	9.841	10.156	10.462
-4	5.821	6.091	6.37	6.658	6.951	7.25	7.552	7.854	8.157	8.457	8.753	9.044	9.328
-3	5.162	5.388	5.624	5.869	6.122	6.381	6.645	6.913	7.181	7.45	7.717	7.982	8.242
-2	4.58	4.762	4.954	5.156	5.367	5.585	5.81	6.04	6.273	6.509	6.745	6.981	7.214
-1	4.084	4.221	4.368	4.526	4.694	4.871	5.055	5.246	5.442	5.643	5.846	6.052	6.257
0	3.679	3.771	3.874	3.988	4.112	4.246	4.389	4.54	4.698	4.863	5.032	5.205	5.381
1	3.369	3.417	3.476	3.546	3.626	3.718	3.819	3.93	4.049	4.176	4.309	4.449	4.594
2	3.156	3.161	3.176	3.203	3.241	3.29	3.35	3.419	3.499	3.588	3.685	3.79	3.902
3	3.04	3.003	2.978	2.962	2.958	2.965	2.983	3.013	3.053	3.103	3.163	3.233	3.312
4	3.02	2.944	2.878	2.822	2.777	2.744	2.721	2.71	2.711	2.723	2.746	2.78	2.824
5	3.092	2.979	2.875	2.78	2.696	2.623	2.562	2.512	2.474	2.448	2.434	2.432	2.441
6	3.252	3.104	2.964	2.833	2.712	2.601	2.501	2.414	2.338	2.275	2.225	2.186	2.161
