# Supplementary material for: Who benefits most? A randomized controlled trial for Parent-implemented social communication intervention for chinese-speaking autistic preschoolers
Source: Mol Autism. 2026 Jul 2;17:29. doi: 10.1186/s13229-026-00725-0 (PMC13335151; doi:10.1186/s13229-026-00725-0)
Supplement: Supplementary file 2 — Supplementary material 2 [file 13229_2026_725_MOESM2_ESM.zip › lmemodel_sensitivity_summarized/ADOS_Comparison_anova/ADOS_Comparison_anova_Timepoint_Fvalue.csv]

	-2	-1.5	-1	-0.5	0	0.5	1	1.5	2
-2	20.8	18.754	16.494	14.096	11.661	9.299	7.119	5.208	3.623
-1.5	15.744	13.828	11.775	9.667	7.609	5.705	4.051	2.712	1.721
-1	10.909	9.204	7.458	5.76	4.207	2.892	1.883	1.215	0.887
-0.5	6.671	5.286	3.972	2.814	1.898	1.287	1.015	1.077	1.434
0	3.413	2.479	1.73	1.242	1.072	1.248	1.757	2.552	3.558
0.5	1.44	1.089	1.027	1.308	1.953	2.944	4.22	5.692	7.258
1	0.903	1.238	1.944	3.041	4.509	6.28	8.252	10.3	12.309
1.5	1.764	2.834	4.324	6.216	8.448	10.911	13.466	15.969	18.297
2	3.817	5.608	7.829	10.432	13.316	16.342	19.35	22.186	24.727
