# Supplementary material for: Who benefits most? A randomized controlled trial for Parent-implemented social communication intervention for chinese-speaking autistic preschoolers
Source: Mol Autism. 2026 Jul 2;17:29. doi: 10.1186/s13229-026-00725-0 (PMC13335151; doi:10.1186/s13229-026-00725-0)
Supplement: Supplementary file 2 — Supplementary material 2 [file 13229_2026_725_MOESM2_ESM.zip › lmemodel_sensitivity_summarized/ADOS_Comparison_anova/ADOS_Comparison_anova_Timepoint_PrF.csv]

	-2	-1.5	-1	-0.5	0	0.5	1	1.5	2
-2	0	0	1e-04	3e-04	9e-04	0.0029	0.0088	0.0244	0.0596
-1.5	1e-04	3e-04	8e-04	0.0024	0.0068	0.0186	0.0466	0.1024	0.1923
-1	0.0013	0.003	0.0074	0.0181	0.0426	0.0918	0.1728	0.2727	0.3482
-0.5	0.0111	0.0234	0.0487	0.0963	0.1711	0.2591	0.3159	0.3016	0.2336
0	0.0674	0.1182	0.1911	0.2676	0.3028	0.2664	0.1877	0.113	0.0619
0.5	0.2327	0.299	0.313	0.2552	0.165	0.089	0.0423	0.0188	0.0082
1	0.344	0.2682	0.1661	0.084	0.036	0.0137	0.0049	0.0017	7e-04
1.5	0.1869	0.0951	0.0399	0.0141	0.0044	0.0013	4e-04	1e-04	0
2	0.0533	0.0196	0.0061	0.0016	4e-04	1e-04	0	0	0
