# Supplementary material for: Who benefits most? A randomized controlled trial for Parent-implemented social communication intervention for chinese-speaking autistic preschoolers
Source: Mol Autism. 2026 Jul 2;17:29. doi: 10.1186/s13229-026-00725-0 (PMC13335151; doi:10.1186/s13229-026-00725-0)
Supplement: Supplementary file 2 — Supplementary material 2 [file 13229_2026_725_MOESM2_ESM.zip › lmemodel_sensitivity_summarized/ADOS_Comparison_anova/ADOS_Comparison_anova_Timepoint_Group_PrF.csv]

	-2	-1.5	-1	-0.5	0	0.5	1	1.5	2
-2	0.1578	0.073	0.029	0.0101	0.0032	0.001	3e-04	1e-04	0
-1.5	0.4251	0.26	0.1331	0.0581	0.0222	0.0078	0.0026	9e-04	3e-04
-1	0.5268	0.5344	0.4034	0.2416	0.1213	0.0532	0.0213	0.0082	0.0032
-0.5	0.212	0.3398	0.4742	0.5105	0.397	0.2423	0.1263	0.0597	0.0269
0	0.0405	0.0825	0.1614	0.288	0.4362	0.5023	0.4125	0.2669	0.1512
0.5	0.0043	0.0102	0.0249	0.06	0.1337	0.2614	0.4209	0.5134	0.4503
1	3e-04	8e-04	0.0022	0.0065	0.0193	0.0531	0.1286	0.2609	0.4285
1.5	0	0	1e-04	5e-04	0.0017	0.0062	0.0204	0.059	0.1422
2	0	0	0	0	1e-04	5e-04	0.0022	0.0085	0.0279
