# Supplementary material for: Who benefits most? A randomized controlled trial for Parent-implemented social communication intervention for chinese-speaking autistic preschoolers
Source: Mol Autism. 2026 Jul 2;17:29. doi: 10.1186/s13229-026-00725-0 (PMC13335151; doi:10.1186/s13229-026-00725-0)
Supplement: Supplementary file 2 — Supplementary material 2 [file 13229_2026_725_MOESM2_ESM.zip › lmemodel_sensitivity_summarized/ADOS_Comparison_anova/ADOS_Comparison_anova_Timepoint_Group_Fvalue.csv]

	-2	-1.5	-1	-0.5	0	0.5	1	1.5	2
-2	2.022	3.276	4.897	6.86	9.102	11.529	14.027	16.479	18.783
-1.5	0.641	1.282	2.29	3.667	5.379	7.354	9.489	11.67	13.788
-1	0.403	0.389	0.704	1.386	2.438	3.82	5.454	7.239	9.069
-0.5	1.576	0.919	0.516	0.436	0.723	1.382	2.373	3.621	5.03
0	4.296	3.072	1.988	1.14	0.611	0.453	0.677	1.245	2.089
0.5	8.507	6.835	5.168	3.613	2.282	1.275	0.653	0.43	0.574
1	13.943	11.962	9.843	7.693	5.641	3.822	2.345	1.277	0.631
1.5	20.186	18.021	15.586	12.978	10.331	7.801	5.533	3.641	2.185
2	26.762	24.505	21.869	18.938	15.841	12.741	9.806	7.181	4.967
