# Supplementary material for: Who benefits most? A randomized controlled trial for Parent-implemented social communication intervention for chinese-speaking autistic preschoolers
Source: Mol Autism. 2026 Jul 2;17:29. doi: 10.1186/s13229-026-00725-0 (PMC13335151; doi:10.1186/s13229-026-00725-0)
Supplement: Supplementary file 2 — Supplementary material 2 [file 13229_2026_725_MOESM2_ESM.zip › lmemodel_sensitivity_summarized/ADOS_Comparison_anova/ADOS_Comparison_anova_Timepoint_DenDF.csv]

	-2	-1.5	-1	-0.5	0	0.5	1	1.5	2
-2	110	110	110	110	110	110	110	110	110
-1.5	110	110	110	110	110	110	110	110	110
-1	110	110	110	110	110	110	110	110	110
-0.5	110	110	110	110	110	110	110	110	110
0	110	110	110	110	110	110	110	110	110
0.5	110	110	110	110	110	110	110	110	110
1	110	110	110	110	110	110	110	110	110
1.5	110	110	110	110	110	110	110	110	110
2	110	110	110	110	110	110	110	110	110
