# Supplementary material for: Who benefits most? A randomized controlled trial for Parent-implemented social communication intervention for chinese-speaking autistic preschoolers
Source: Mol Autism. 2026 Jul 2;17:29. doi: 10.1186/s13229-026-00725-0 (PMC13335151; doi:10.1186/s13229-026-00725-0)
Supplement: Supplementary file 2 — Supplementary material 2 [file 13229_2026_725_MOESM2_ESM.zip › lmemodel_sensitivity_summarized/MLU_anova/MLU_anova_Timepoint_Fvalue.csv]

	-0.5	-0.4	-0.3	-0.2	-0.1	0	0.1	0.2	0.3	0.4	0.5
-0.5	9.26	9.832	10.411	10.992	11.572	12.147	12.712	13.265	13.801	14.316	14.809
-0.4	10.413	11.056	11.703	12.351	12.995	13.63	14.253	14.858	15.442	16.001	16.532
-0.3	11.692	12.406	13.123	13.838	14.546	15.241	15.92	16.577	17.208	17.809	18.377
-0.2	13.087	13.872	14.659	15.44	16.211	16.967	17.7	18.408	19.083	19.724	20.326
-0.1	14.585	15.441	16.296	17.143	17.976	18.789	19.575	20.331	21.049	21.727	22.36
0	16.171	17.096	18.017	18.927	19.82	20.688	21.525	22.325	23.083	23.795	24.457
0.1	17.826	18.817	19.802	20.772	21.721	22.64	23.524	24.366	25.161	25.904	26.592
0.2	19.53	20.584	21.628	22.655	23.655	24.622	25.55	26.43	27.258	28.029	28.739
0.3	21.262	22.374	23.473	24.551	25.599	26.61	27.576	28.491	29.349	30.144	30.874
0.4	23.001	24.166	25.315	26.438	27.529	28.578	29.579	30.524	31.407	32.224	32.971
0.5	24.727	25.939	27.131	28.295	29.422	30.505	31.535	32.505	33.411	34.246	35.007
