# Supplementary material for: Who benefits most? A randomized controlled trial for Parent-implemented social communication intervention for chinese-speaking autistic preschoolers
Source: Mol Autism. 2026 Jul 2;17:29. doi: 10.1186/s13229-026-00725-0 (PMC13335151; doi:10.1186/s13229-026-00725-0)
Supplement: Supplementary file 2 — Supplementary material 2 [file 13229_2026_725_MOESM2_ESM.zip › lmemodel_sensitivity_summarized/Satifactory_within/Satifactory_within_6m - 0m_Self_cohend.csv]

	-8	-6	-4	-2	0	2	4	6	8
-8	-0.345	-0.35	-0.354	-0.356	-0.357	-0.356	-0.353	-0.349	-0.344
-6	-0.274	-0.278	-0.281	-0.283	-0.283	-0.283	-0.28	-0.277	-0.273
-4	-0.198	-0.202	-0.204	-0.205	-0.206	-0.205	-0.204	-0.201	-0.198
-2	-0.121	-0.123	-0.124	-0.125	-0.125	-0.125	-0.124	-0.123	-0.121
0	-0.041	-0.042	-0.043	-0.043	-0.043	-0.043	-0.043	-0.043	-0.042
2	0.038	0.039	0.039	0.039	0.039	0.039	0.038	0.038	0.037
4	0.117	0.118	0.119	0.12	0.12	0.119	0.118	0.117	0.115
6	0.192	0.195	0.197	0.198	0.198	0.198	0.196	0.193	0.19
8	0.264	0.268	0.271	0.272	0.273	0.272	0.269	0.266	0.262
