# Supplementary material for: Who benefits most? A randomized controlled trial for Parent-implemented social communication intervention for chinese-speaking autistic preschoolers
Source: Mol Autism. 2026 Jul 2;17:29. doi: 10.1186/s13229-026-00725-0 (PMC13335151; doi:10.1186/s13229-026-00725-0)
Supplement: Supplementary file 2 — Supplementary material 2 [file 13229_2026_725_MOESM2_ESM.zip › lmemodel_sensitivity_summarized/Satifactory_within/Satifactory_within_6m - 0m_Self_effect.csv]

	-8	-6	-4	-2	0	2	4	6	8
-8	-1.9391	-1.9391	-1.9391	-1.9391	-1.9391	-1.9391	-1.9391	-1.9391	-1.9391
-6	-1.5105	-1.5105	-1.5105	-1.5105	-1.5105	-1.5105	-1.5105	-1.5105	-1.5105
-4	-1.082	-1.082	-1.082	-1.082	-1.082	-1.082	-1.082	-1.082	-1.082
-2	-0.6534	-0.6534	-0.6534	-0.6534	-0.6534	-0.6534	-0.6534	-0.6534	-0.6534
0	-0.2248	-0.2248	-0.2248	-0.2248	-0.2248	-0.2248	-0.2248	-0.2248	-0.2248
2	0.2038	0.2038	0.2038	0.2038	0.2038	0.2038	0.2038	0.2038	0.2038
4	0.6323	0.6323	0.6323	0.6323	0.6323	0.6323	0.6323	0.6323	0.6323
6	1.0609	1.0609	1.0609	1.0609	1.0609	1.0609	1.0609	1.0609	1.0609
8	1.4895	1.4895	1.4895	1.4895	1.4895	1.4895	1.4895	1.4895	1.4895
